# Supplementary material for: Hypoxia-Inducible Factor 1α (HIF1α) Suppresses Virus Replication in Human Cytomegalovirus Infection by Limiting Kynurenine Synthesis
Source: mBio. 2021 Mar 23;12(2):e02956-20. doi: 10.1128/mBio.02956-20 (PMC8092273; doi:10.1128/mBio.02956-20)
Supplement: TABLE S1 [file mBio.02956-20-st001.xlsx]

## Sheet: Peak list
Run Date	Ion mode	LC chemistry	Metabolite source	groupId	medMz	retention time	HIF1α KO (TB40/E)_A	HIF1α KO (TB40/E)_B	NT (TB40/E)_A	NT (TB40/E)_B
20180628	neg	f5	extracellular	2641	62.0482	15.406	20896.5	21311.1	22765	21180.7
20180628	neg	f5	extracellular	1513	68.0505	1.44512	6445.44	6475.63	5808.44	5664.91
20180628	neg	f5	intracellular	1042	68.0505	1.51099	37039.2	48459.8	85164.8	57686.8
20180628	neg	f5	intracellular	3558	68.9981	25.3962	1631.4	1478.23	2319.65	1695.09
20180628	neg	f5	intracellular	3559	68.9981	25.5115	1673.09	1502.16	1765.07	2179.74
20180628	neg	f5	extracellular	1171	69.0345	1.97096	11689.8	20371.9	26687	32213.9
20180628	neg	f5	extracellular	1170	69.0345	2.26394	15486	24556.7	29390.6	36436.1
20180628	neg	f5	extracellular	1172	69.0345	2.51215	6106.7	8276.82	10051.2	10253.7
20180628	neg	f5	intracellular	2989	69.0345	2.34799	3430.72	7208.14	3427.72	4467.38
20180628	neg	f5	intracellular	2990	69.0345	2.50978	1767.81	2877.38	1483.63	2330.48
20180628	neg	f5	extracellular	3710	70.0362	2.42806	1602.92	2020.57	2228.48	1970.58
20180628	neg	f5	extracellular	2660	70.9988	1.14749	22110	22982	20462.2	15498.9
20180628	neg	f5	extracellular	356	71.0138	1.56877	274220	77899.3	320083	274998
20180628	neg	f5	intracellular	179	71.0138	1.78613	23055.5	13355.6	108173	37391.8
20180628	neg	f5	intracellular	176	71.0138	1.32248	167135	24121.9	202397	179633
20180628	neg	f5	intracellular	177	71.0138	1.61258	168619	155227	126858	148572
20180628	neg	f5	intracellular	178	71.0138	2.06972	104148	124381	76978.1	86371.4
20180628	neg	f5	extracellular	3419	71.0501	2.88472	8604.01	8588.44	9098.15	9747.18
20180628	neg	f5	intracellular	3525	71.0502	2.8929	1764.13	1339.63	580.871	2751.74
20180628	neg	f5	extracellular	3295	71.0502	3.86086	11915.5	13076.2	13192.7	11320.5
20180628	neg	f5	intracellular	2879	71.0502	3.82905	10824.5	12040.5	9128.48	8750.21
20180628	neg	f5	extracellular	2059	71.9913	15.4077	34478.7	23001.1	29961.1	11436.8
20180628	neg	f5	extracellular	2864	72.009	3.05473	16946	13748	17229.8	16097.9
20180628	neg	f5	intracellular	3232	72.0091	3.05225	8769.28	11628.8	6140.88	6995.45
20180628	neg	f5	extracellular	2638	72.9991	15.4004	19200.1	15758.2	20782.9	17877.4
20180628	neg	f5	extracellular	311	73.0294	1.99164	500423	532741	521244	464078
20180628	neg	f5	intracellular	487	73.0294	2.02958	275466	320774	210025	244991
20180628	neg	f5	extracellular	813	74.0059	15.4004	88682.9	124742	133809	141382
20180628	neg	f5	intracellular	1321	74.0059	15.4985	65352.6	69141.8	47678.4	55475.8
20180628	neg	f5	extracellular	322	74.007	15.404	428751	431308	508920	513773
20180628	neg	f5	intracellular	571	74.007	15.5005	218177	224664	177257	186322
20180628	neg	f5	extracellular	1152	74.0246	8.58534	24536.1	29374.6	25704.6	24862.1
20180628	neg	f5	intracellular	591	74.0247	1.30041	69090.5	60875.4	83374.3	104015
20180628	neg	f5	extracellular	2807	74.0328	1.9857	17400.9	21494.7	10693.6	8932.36
20180628	neg	f5	extracellular	2226	76.0027	15.404	23548	24657.5	11434.7	18375.2
20180628	neg	f5	extracellular	289	78.9188	1.35108	250911	229754	159045	227480
20180628	neg	f5	extracellular	290	78.9188	1.49518	259845	290100	267052	253422
20180628	neg	f5	intracellular	344	78.9188	1.40955	238721	241975	210742	243051
20180628	neg	f5	intracellular	345	78.9188	1.53109	211344	268083	250282	241574
20180628	neg	f5	intracellular	2845	78.958	17.955	13520	11894.3	9547.99	7138.58
20180628	neg	f5	extracellular	1353	79.9562	12.7003	65346.8	55239	68119.1	67347.8
20180628	neg	f5	intracellular	2235	79.9562	12.7522	23890.1	29151.8	16071.9	19955.8
20180628	neg	f5	extracellular	316	79.9573	1.51743	295863	303096	113075	255789
20180628	neg	f5	intracellular	253	79.9573	1.30879	292787	251884	286253	344136
20180628	neg	f5	intracellular	254	79.9573	1.5468	235465	205959	181034	212844
20180628	neg	f5	extracellular	317	79.9574	12.6903	70607.7	57504.6	68074.9	67875.3
20180628	neg	f5	intracellular	2130	79.9574	12.7228	29681.3	29628.6	22986.2	20447.6
20180628	neg	f5	extracellular	285	80.9167	1.34672	228526	218038	167775	260459
20180628	neg	f5	extracellular	286	80.9167	1.49766	253159	291766	293740	258091
20180628	neg	f5	intracellular	300	80.9167	1.41339	246322	257985	230625	246345
20180628	neg	f5	intracellular	301	80.9168	1.53021	238836	265999	263533	272155
20180628	neg	f5	extracellular	472	80.9747	1.32617	280637	299211	277924	279921
20180628	neg	f5	intracellular	456	80.9748	1.37491	358028	333842	281539	353519
20180628	neg	f5	intracellular	3334	81.0709	13.2502	7657.15	3747.75	4613.69	5747.98
20180628	neg	f5	extracellular	981	82.0297	1.77791	63124.1	84048	66485	48046.2
20180628	neg	f5	intracellular	1698	82.0298	1.79738	19565.6	22529.8	24462.4	29383.2
20180628	neg	f5	extracellular	742	82.9718	1.33578	149397	160603	119867	142878
20180628	neg	f5	extracellular	743	82.9719	1.46084	140094	121154	122579	139106
20180628	neg	f5	intracellular	674	82.9719	1.374	172449	165555	147694	187040
20180628	neg	f5	extracellular	3290	83.0502	5.53447	2094.21	4793.04	13764.6	7141.2
20180628	neg	f5	intracellular	2537	83.0502	5.41922	13243.5	8810	3287.01	7708.56
20180628	neg	f5	intracellular	596	85.0294	3.609	34460.8	24786.8	19415.9	23172.2
20180628	neg	f5	intracellular	595	85.0294	1.79185	28895.7	71291.5	42577	27529
20180628	neg	f5	extracellular	1881	85.0658	6.85102	13564.9	19141.8	25672.8	23474.3
20180628	neg	f5	extracellular	1880	85.0658	5.96903	26289.4	32208.7	33802.4	35420.3
20180628	neg	f5	intracellular	3358	85.0658	6.71809	5219.48	10422.4	8263.23	4647.24
20180628	neg	f5	intracellular	3068	85.0658	5.87541	7117.74	8882.28	7826.16	8878.5
20180628	neg	f5	intracellular	3567	85.9995	25.3592	1074.56	1505.3	454.959	1479.08
20180628	neg	f5	extracellular	3436	87.0451	3.85358	7095.9	4472.09	9070.17	9235.73
20180628	neg	f5	extracellular	3007	87.0451	3.48258	11915	11853.2	10301.9	11676.4
20180628	neg	f5	extracellular	3008	87.0451	3.6917	11014.3	10488.5	13207.1	10617.2
20180628	neg	f5	extracellular	3006	87.0451	2.89628	14648.2	15108.8	17813.2	14686.9
20180628	neg	f5	intracellular	3207	87.0451	3.45605	4967.44	6714.24	4592.45	4463.03
20180628	neg	f5	intracellular	3206	87.0451	3.74288	9203.18	10419.6	5191.28	5079.35
20180628	neg	f5	intracellular	3276	87.0451	2.93297	7784.25	10029.5	5084.35	6772.4
20180628	neg	f5	extracellular	231	88.0039	11.8063	167486	659.359	1300.06	681.377
20180628	neg	f5	extracellular	249	88.012	1.53654	370384	398214	144626	475753
20180628	neg	f5	intracellular	696	88.0121	1.62673	46173.5	125314	108095	35023.1
20180628	neg	f5	intracellular	410	88.0403	3.80935	77285.9	78155.7	56853.4	65962.7
20180628	neg	f5	extracellular	1222	88.0403	3.87129	75824.6	81381.3	89701.3	82134.5
20180628	neg	f5	intracellular	408	88.0403	1.33508	111279	83212.8	130411	91247.8
20180628	neg	f5	intracellular	409	88.0403	1.96621	97766.9	102538	96519.4	86308.1
20180628	neg	f5	intracellular	411	88.0404	1.73694	57170.4	51050.4	29957.3	29725.1
20180628	neg	f5	intracellular	917	88.9964	1.62038	106161	102458	78271.4	39357.6
20180628	neg	f5	extracellular	504	88.9964	1.57949	156219	63347.8	40248.7	173575
20180628	neg	f5	intracellular	871	88.9965	1.74469	82284	98906.6	7735.3	71046.3
20180628	neg	f5	extracellular	505	88.9965	1.71945	38489.7	99204.7	128201	130277
20180628	neg	f5	intracellular	770	88.997	1.61905	32988.6	65262.4	67850.5	59545.4
20180628	neg	f5	extracellular	882	89.0129	1.52811	75460.6	83248.1	130932	56460.7
20180628	neg	f5	intracellular	2231	89.0129	1.57906	18759.3	19636.7	14571.9	12687.2
20180628	neg	f5	extracellular	1	89.0243	1.5755	236020100	249534300	251635600	253113300
20180628	neg	f5	intracellular	1	89.0243	1.62031	123791200	128335500	115107600	113003600
20180628	neg	f5	intracellular	928	89.0516	1.74166	39251.9	51148.9	10105.4	56881.5
20180628	neg	f5	intracellular	1683	89.0519	1.74162	15077.3	4884.05	87029.6	55305.9
20180628	neg	f5	intracellular	985	89.0524	1.63937	21413.1	24458.5	21205.8	66622.3
20180628	neg	f5	extracellular	31	90.0276	1.57168	7794552	8429463	8246928	8539029
20180628	neg	f5	intracellular	59	90.0276	1.61775	4192841	4299972	3776539	3750223
20180628	neg	f5	extracellular	109	91.0286	1.57793	1528860	1621768	1558172	1676509
20180628	neg	f5	intracellular	205	91.0286	1.61958	738808	840211	717483	727197
20180628	neg	f5	extracellular	916	91.031	1.58163	56753.1	67861.5	58572.4	55533.2
20180628	neg	f5	intracellular	1664	91.031	1.62211	29061.5	7996.56	33412.8	33925.2
20180628	neg	f5	extracellular	3078	91.0553	11.2224	14230.6	4193.83	10104.6	13113.7
20180628	neg	f5	extracellular	19	92.9278	1.89585	16218.7	9417.97	22248.9	23083.3
20180628	neg	f5	intracellular	24	92.9278	1.36262	10958860	12201720	8781868	8666659
20180628	neg	f5	extracellular	3962	93.0205	25.0109	1860.41	2204.75	1138.88	2184.07
20180628	neg	f5	intracellular	3538	93.0205	25.5535	2511.23	2110.97	1697.06	1176.27
20180628	neg	f5	intracellular	3537	93.0205	25.2766	1185.73	2318.25	1136.92	2043.37
20180628	neg	f5	extracellular	3766	93.0332	12.7098	3853.37	4438.04	1480.75	6722.52
20180628	neg	f5	extracellular	1476	93.0345	1.95929	42787	45578.9	47007.1	43092.9
20180628	neg	f5	extracellular	2294	93.0345	8.00648	30745	28296.3	30300.5	24009.7
20180628	neg	f5	extracellular	3864	93.0345	9.11535	5151.63	7087.07	4681.51	5232.56
20180628	neg	f5	extracellular	3511	93.0345	13.3735	6764.93	5928.1	8281.86	7272.89
20180628	neg	f5	extracellular	2983	93.0345	3.36021	17043.8	12505.2	17346.1	17003
20180628	neg	f5	intracellular	1831	93.0345	1.9808	36200.2	27824	21184.3	21323.5
20180628	neg	f5	extracellular	3560	93.0345	17.7031	6419.65	4814.83	7787.6	7935.56
20180628	neg	f5	intracellular	3359	93.0345	3.3282	5213.62	6597.88	5125.37	3367.66
20180628	neg	f5	intracellular	3197	93.0345	7.86171	6853.65	10893	4057.18	7542.23
20180628	neg	f5	intracellular	3535	93.0345	13.4189	2969.73	3012.1	1513.73	2957.17
20180628	neg	f5	extracellular	3510	93.0346	12.6926	6298.9	7392.91	9697.61	7638.2
20180628	neg	f5	intracellular	34	94.925	1.36414	7358464	8439069	5908620	6534694
20180628	neg	f5	extracellular	3978	96.0567	24.8267	744.795	1103.49	378.558	2103.11
20180628	neg	f5	extracellular	3977	96.0567	25.2497	1008.86	2026.52	1515.5	1486.34
20180628	neg	f5	intracellular	159	96.922	1.34463	1210242	1381599	1044730	1119633
20180628	neg	f5	intracellular	2507	96.9283	1.55208	18665.6	4717.92	2404.04	5425.42
20180628	neg	f5	extracellular	4	96.96	1.551	41968830	8248676	38968700	46138320
20180628	neg	f5	intracellular	7	96.96	1.56212	34735560	32281790	27203390	30947910
20180628	neg	f5	intracellular	1886	96.9918	1.53446	19401	9619.35	13488.6	26456.9
20180628	neg	f5	extracellular	3391	97.0294	1.41425	19040.6	11024	12233.1	14030.8
20180628	neg	f5	extracellular	324	97.9593	1.53368	150632	165674	335056	362928
20180628	neg	f5	intracellular	466	97.9594	1.54567	267479	237597	203797	239953
20180628	neg	f5	extracellular	1123	97.9641	1.49972	46341.1	64180.2	72300.8	63380.3
20180628	neg	f5	intracellular	1371	97.9642	1.53219	33370.7	47178.6	42240.8	43840.8
20180628	neg	f5	intracellular	100	98.9558	1.59341	1613281	165458	1224362	117409
20180628	neg	f5	intracellular	101	98.9558	1.37422	55622.5	21498.7	89547	114768
20180628	neg	f5	intracellular	442	98.9642	1.54307	295614	256088	222398	226194
20180628	neg	f5	intracellular	1780	98.9738	1.41553	32652.5	19660.6	18651.7	15515.5
20180628	neg	f5	extracellular	807	99.0087	17.8441	18930.1	24745.4	14230.5	17046.2
20180628	neg	f5	extracellular	806	99.0087	1.96659	134305	118568	147692	147761
20180628	neg	f5	intracellular	1154	99.0087	17.9343	51062.3	36188.6	22892.6	22563.3
20180628	neg	f5	intracellular	1153	99.0087	2.02544	79539.6	88823.7	54476.9	71746.1
20180628	neg	f5	extracellular	3969	99.0199	25.0816	2107.77	593.051	854.231	2456.63
20180628	neg	f5	extracellular	1043	99.0451	6.13844	96652.3	108687	96624.8	90525.1
20180628	neg	f5	intracellular	2268	99.0451	5.49664	6242.16	4996.56	2107.73	4401.02
20180628	neg	f5	intracellular	1612	99.0451	6.05092	43323.2	45839.6	30324.1	27402.7
20180628	neg	f5	extracellular	2566	99.9862	15.4025	19262.8	14259	17955.6	17379.5
20180628	neg	f5	extracellular	2953	100.077	2.26303	14332.9	15785.3	17800.8	17226.4
20180628	neg	f5	intracellular	216	101.024	1.3494	245212	92335.4	260975	55171
20180628	neg	f5	extracellular	509	101.061	5.99071	35529.2	35840.4	16917.3	32318.8
20180628	neg	f5	extracellular	508	101.061	6.85277	211784	221874	238139	207886
20180628	neg	f5	intracellular	1197	101.061	5.88562	11870.9	16845.1	9611.37	7418.63
20180628	neg	f5	intracellular	1196	101.061	6.73481	66907.3	87720.1	62609.8	62238.2
20180628	neg	f5	intracellular	3545	101.983	25.6889	302.365	2423.71	2700.43	1806.77
20180628	neg	f5	intracellular	3544	101.983	25.3153	1846.41	1986.3	2534.54	1933.7
20180628	neg	f5	intracellular	3546	101.983	25.5223	2749.27	1670.87	1610.81	2816.04
20180628	neg	f5	extracellular	563	102.056	2.28798	7121.47	25470.4	28279.2	30894.8
20180628	neg	f5	extracellular	561	102.056	1.3339	36130.6	53534.5	71832	43235.6
20180628	neg	f5	extracellular	562	102.056	1.94371	47783.6	47490.3	48848.3	50456.2
20180628	neg	f5	intracellular	124	102.056	2.28041	8622.23	12756.5	8127.12	7068.98
20180628	neg	f5	intracellular	123	102.056	1.98475	26363.7	32136.9	23365.5	19486.8
20180628	neg	f5	intracellular	122	102.056	1.32177	644426	703780	675424	664649
20180628	neg	f5	extracellular	3141	102.064	6.84866	7891.38	5285.14	11928.5	8027.68
20180628	neg	f5	intracellular	19	102.957	1.28568	4601348	7232856	1666208	1653495
20180628	neg	f5	intracellular	306	103.04	1.93806	313619	443274	270063	269196
20180628	neg	f5	intracellular	207	104.035	1.29805	290443	273599	373437	403048
20180628	neg	f5	extracellular	1978	104.043	2.03542	39578.6	38739.2	36927.1	33299.3
20180628	neg	f5	intracellular	2742	104.043	2.18114	11650.7	2094.26	10713.4	10344.4
20180628	neg	f5	extracellular	1979	104.043	2.19717	19214.4	25516.2	19430.4	20141
20180628	neg	f5	intracellular	69	104.954	1.28814	1575097	2358373	528331	545853
20180628	neg	f5	extracellular	335	105.019	1.49054	263092	260417	343923	320825
20180628	neg	f5	intracellular	1048	105.019	1.57089	64044.9	75904.4	52329.4	56388.7
20180628	neg	f5	extracellular	2416	106.066	13.7603	23274.2	26848.1	25415.2	26661.5
20180628	neg	f5	extracellular	2490	107.05	10.3648	24196.3	27466.7	29138	26860.1
20180628	neg	f5	extracellular	3222	107.05	9.42521	12747.5	12185.2	11591.2	9792.32
20180628	neg	f5	intracellular	3096	107.05	10.3095	7105.8	11626.7	3683.52	8806.19
20180628	neg	f5	extracellular	1936	108.02	1.88586	28869.7	22532.3	22331.6	27905
20180628	neg	f5	intracellular	3553	108.02	25.3884	1829.32	729.256	1592.67	847.014
20180628	neg	f5	extracellular	3947	108.028	25.425	2409.7	1459.93	1345.36	939.243
20180628	neg	f5	intracellular	3494	108.057	25.3657	2606.79	2557.32	3158.61	2582.49
20180628	neg	f5	extracellular	407	108.902	1.33297	314239	285465	330178	325180
20180628	neg	f5	intracellular	252	108.902	1.35471	713678	744589	645598	596371
20180628	neg	f5	extracellular	570	110.899	1.33414	256955	189192	205688	245830
20180628	neg	f5	intracellular	367	110.899	1.3562	459240	475284	426655	406690
20180628	neg	f5	extracellular	1354	110.976	1.50664	51800.8	54696.4	57682.2	50633.9
20180628	neg	f5	intracellular	895	110.976	1.55629	74807.6	99658.5	85140.4	80268.3
20180628	neg	f5	intracellular	1467	112.012	1.78494	14378.2	37709	15547.1	19387.3
20180628	neg	f5	extracellular	2053	112.016	2.25041	2334.53	2746.39	5751.59	6381.85
20180628	neg	f5	extracellular	2052	112.016	1.96304	8577.75	15063.2	12435.1	8461.3
20180628	neg	f5	extracellular	187	112.04	1.61389	87364	88370.1	141714	131038
20180628	neg	f5	extracellular	186	112.04	1.44769	195118	200796	282840	264982
20180628	neg	f5	intracellular	126	112.04	1.53631	209870	869417	1477482	253650
20180628	neg	f5	intracellular	1353	112.896	1.36901	61823	56438.3	56036.9	34328.2
20180628	neg	f5	intracellular	2121	112.946	1.26093	11744.1	13470.5	19831	35673.5
20180628	neg	f5	extracellular	313	113.024	1.30917	362102	197695	221099	201071
20180628	neg	f5	intracellular	336	113.024	1.98579	34896.4	57525.4	36004.9	33522.9
20180628	neg	f5	intracellular	335	113.024	1.31974	188659	100119	301966	303072
20180628	neg	f5	extracellular	1426	113.044	1.44776	6850.98	6097.47	2563.79	5052.38
20180628	neg	f5	intracellular	1069	113.044	1.5092	33897	43724	84736.8	66855
20180628	neg	f5	intracellular	224	113.989	1.26691	781886	722961	829032	893645
20180628	neg	f5	extracellular	3916	114.002	5.72804	722.917	2889.85	3384.98	2439.83
20180628	neg	f5	extracellular	2237	114.028	2.24145	6725.98	9373.53	11177.1	12477.4
20180628	neg	f5	extracellular	1739	114.031	1.355	34803.9	21085.6	39096.8	27012.7
20180628	neg	f5	intracellular	2126	114.031	1.38407	21405.4	20102.3	12071.1	16390.7
20180628	neg	f5	extracellular	3684	114.038	15.12	9321.09	11881.6	11631.2	15717.4
20180628	neg	f5	intracellular	1680	114.949	1.1977	18765.3	17985.7	26132.8	17552.3
20180628	neg	f5	intracellular	475	114.99	1.27392	199702	271174	332289	335354
20180628	neg	f5	extracellular	279	115.004	1.59254	10456.8	20963	10980.7	19049.5
20180628	neg	f5	extracellular	278	115.004	2.15409	183851	200221	185314	180660
20180628	neg	f5	extracellular	277	115.004	2.00182	451152	446473	445376	427695
20180628	neg	f5	intracellular	268	115.004	1.63423	137137	111114	95580.5	85768.6
20180628	neg	f5	intracellular	266	115.004	2.16254	359755	380747	295826	282291
20180628	neg	f5	intracellular	267	115.004	2.06353	498708	556984	353897	357415
20180628	neg	f5	intracellular	1797	115.021	1.61909	33820	26033.6	17494.3	29367
20180628	neg	f5	extracellular	56	115.04	2.92762	3542609	3719831	3810014	3627680
20180628	neg	f5	intracellular	168	115.04	2.91203	1112432	1377643	895066	932028
20180628	neg	f5	extracellular	3786	115.076	8.57822	7556.13	6776.05	6232.73	6759.43
20180628	neg	f5	intracellular	3301	115.076	9.04563	6257.08	9177.48	8004.53	6947.6
20180628	neg	f5	extracellular	2374	116.007	2.15902	8378.32	10718.5	8334.5	7322.05
20180628	neg	f5	intracellular	2343	116.007	2.16271	15636.5	16687.7	12986.7	11908.4
20180628	neg	f5	intracellular	2342	116.007	2.06174	20781	21361.1	15271.3	13021.2
20180628	neg	f5	intracellular	1442	116.035	1.5793	46038.3	49681.5	38062.5	29681
20180628	neg	f5	extracellular	630	116.043	2.87043	182456	204692	203921	193812
20180628	neg	f5	intracellular	1301	116.043	2.87482	59248.9	72251.4	54859.1	48939.6
20180628	neg	f5	extracellular	754	116.05	6.71959	99000.5	116401	89602.2	107497
20180628	neg	f5	extracellular	3022	116.05	3.06102	4927.18	10080	14411.5	4960.44
20180628	neg	f5	intracellular	1264	116.05	6.59672	55193	63112.9	38401.2	43783.9
20180628	neg	f5	intracellular	1449	116.921	3.07299	35376	14851.9	34611.1	52528.4
20180628	neg	f5	extracellular	3291	117.001	11.1874	8418.11	7637.81	8367.78	4858.06
20180628	neg	f5	extracellular	32	117.019	2.00523	8929033	9643640	6557290	6189420
20180628	neg	f5	intracellular	60	117.019	2.03954	5285992	5657824	3896546	4340492
20180628	neg	f5	extracellular	622	117.034	15.4004	195518	191587	208125	217566
20180628	neg	f5	extracellular	3029	117.034	11.2082	4356.15	12943.9	11424.4	15607.8
20180628	neg	f5	intracellular	1005	117.034	15.5005	89693.3	99875	70042	72149
20180628	neg	f5	extracellular	2458	117.044	2.89638	23123.6	20999.1	22388.1	20892.4
20180628	neg	f5	intracellular	3338	117.044	2.9049	5791.67	7972.05	6193.41	5794.29
20180628	neg	f5	extracellular	3830	117.046	2.85781	3694.95	4033.73	3555.53	2171.37
20180628	neg	f5	extracellular	541	117.056	2.71372	194074	249380	200557	233761
20180628	neg	f5	intracellular	550	117.056	4.12434	84124.1	100730	76171.2	69795.8
20180628	neg	f5	intracellular	549	117.056	2.74496	194814	233297	123505	163873
20180628	neg	f5	extracellular	1430	117.075	1.65657	8800.29	15414.4	15203.4	19349.3
20180628	neg	f5	extracellular	375	118.023	2.01174	270895	426340	284359	253924
20180628	neg	f5	intracellular	562	118.023	2.03732	224983	246586	172388	189838
20180628	neg	f5	extracellular	158	118.051	1.3123	872012	796490	138846	169070
20180628	neg	f5	intracellular	41	118.051	1.30294	951166	812687	1128237	1108366
20180628	neg	f5	extracellular	3301	118.059	4.07038	7323.57	8745.56	9060.29	9438.49
20180628	neg	f5	intracellular	2774	118.059	2.7247	11419.6	13812.8	6570.61	11377.8
20180628	neg	f5	extracellular	1100	119.023	2.01667	48470.7	78070.4	52307.9	48537.8
20180628	neg	f5	intracellular	1729	119.023	2.03572	37873.2	40892.5	27766.5	36310.8
20180628	neg	f5	intracellular	128	119.035	1.50111	47082.6	53206.1	44944.6	40519
20180628	neg	f5	intracellular	127	119.035	1.31964	262350	298712	323746	349345
20180628	neg	f5	extracellular	988	119.05	1.97205	64761.2	66292.9	79375.2	64722.9
20180628	neg	f5	intracellular	1594	119.05	1.98394	37431.1	48835	40519.8	36773.6
20180628	neg	f5	intracellular	520	119.054	1.30162	29116.7	45226.2	36930.7	37512
20180628	neg	f5	extracellular	1308	120.9	1.59967	54331.8	34066.4	42040.9	53107.8
20180628	neg	f5	extracellular	1309	120.9	2.14615	1705.52	3018.59	2299.07	2586.25
20180628	neg	f5	intracellular	1297	120.9	1.63145	40790.2	58310.4	48702	45317.3
20180628	neg	f5	extracellular	3911	120.996	14.606	3669.26	3461.97	2230.71	2374.06
20180628	neg	f5	extracellular	85	121.029	9.55438	2542293	2493711	2920342	2873527
20180628	neg	f5	intracellular	1226	121.029	9.46959	53190.9	54883.2	38982.8	46758
20180628	neg	f5	extracellular	2174	121.897	1.62514	8981.62	17989.7	9019.77	16633.4
20180628	neg	f5	intracellular	2209	121.897	1.6436	15567.1	19993.7	12879.6	20566.5
20180628	neg	f5	extracellular	628	122.033	9.557	188454	194937	213006	216705
20180628	neg	f5	intracellular	3514	122.033	12.0049	945.741	2541.15	846.48	4121.59
20180628	neg	f5	extracellular	3976	122.036	25.1401	1876.86	1869.52	1084.64	1066.92
20180628	neg	f5	extracellular	3975	122.036	24.9525	906.509	1991.84	1271.02	1591.88
20180628	neg	f5	intracellular	3524	122.036	25.4858	1187.19	1952.85	1369.89	1601.8
20180628	neg	f5	extracellular	2552	122.895	1.65152	5409.81	6255.48	5492.87	10421.6
20180628	neg	f5	intracellular	2415	122.895	1.64513	11519.4	6680.08	5106.63	5766.28
20180628	neg	f5	extracellular	1584	122.976	1.39732	19947	31424.8	37095.8	24370.1
20180628	neg	f5	intracellular	3573	123.003	25.4109	1658.21	830.926	902.434	1211.71
20180628	neg	f5	extracellular	3316	123.034	9.56653	11099.1	10451.9	10166.6	9912.61
20180628	neg	f5	extracellular	3772	123.036	9.56459	5596.35	5320.57	6227.74	6822.2
20180628	neg	f5	extracellular	2123	123.045	17.6986	25773.9	27476.8	27030.9	25964
20180628	neg	f5	intracellular	76	124.007	1.31346	1007839	938447	857795	884606
20180628	neg	f5	extracellular	3972	124.06	24.9134	1209.54	1839.5	1675.77	1929.23
20180628	neg	f5	extracellular	1199	124.991	1.358	7990.16	4629.36	12478.3	6071.36
20180628	neg	f5	intracellular	1269	124.991	1.41008	15766.4	14504.2	21699	18421.4
20180628	neg	f5	extracellular	221	125.001	1.57415	660553	737395	598464	691919
20180628	neg	f5	intracellular	613	125.001	1.61757	190755	225532	173242	134759
20180628	neg	f5	extracellular	1921	125.036	2.27727	20798.1	25123.4	15061.9	17055
20180628	neg	f5	extracellular	374	125.873	1.57446	365132	305188	349334	296444
20180628	neg	f5	intracellular	495	125.873	1.61238	250986	262105	215266	222628
20180628	neg	f5	extracellular	1154	126.002	7.77651	76620.5	83775.7	78735.1	84276.6
20180628	neg	f5	intracellular	2024	126.002	7.63488	32556.4	32989.2	21754.2	24122.2
20180628	neg	f5	intracellular	750	126.003	1.31243	43392.3	22302.6	14093.3	32875.9
20180628	neg	f5	extracellular	2165	126.019	1.46399	22154.5	25451.4	23412.9	20238.3
20180628	neg	f5	extracellular	3262	126.056	2.25531	8869.43	11105.2	11694.2	11554
20180628	neg	f5	extracellular	2188	126.903	1.44027	19508.3	21847.3	20995.8	19943.6
20180628	neg	f5	intracellular	2053	126.903	1.45859	29678.9	20870.3	29978.8	30912.3
20180628	neg	f5	extracellular	1769	126.905	1.52987	28588.6	25148.7	24815.3	20689.7
20180628	neg	f5	intracellular	1263	126.905	1.57309	37883.1	58498.5	27807.8	38971.5
20180628	neg	f5	intracellular	3574	126.971	25.7001	2660.31	1655.1	1446.08	460.678
20180628	neg	f5	extracellular	498	126.998	1.57267	256307	278613	233499	218995
20180628	neg	f5	intracellular	1023	126.998	1.61909	60961.8	103099	68918.7	43703.5
20180628	neg	f5	extracellular	1833	127.004	1.97602	29615.2	41282.4	32832.1	27492.2
20180628	neg	f5	extracellular	369	127.051	1.32612	284283	249878	108886	112146
20180628	neg	f5	intracellular	190	127.051	1.31605	341181	372318	344106	370722
20180628	neg	f5	extracellular	2376	127.076	9.31706	13041.8	12944.3	10553.5	13244.8
20180628	neg	f5	extracellular	2375	127.076	9.11485	30531.5	30039.7	27827.7	25343.2
20180628	neg	f5	intracellular	3012	127.076	9.24035	4286.66	6126.94	4186.57	2376.62
20180628	neg	f5	intracellular	2762	127.076	9.02784	12948.6	13146.6	9536.15	10534.1
20180628	neg	f5	extracellular	550	127.87	1.58659	253010	223067	186952	231948
20180628	neg	f5	intracellular	667	127.87	1.60669	164095	159442	133242	136075
20180628	neg	f5	intracellular	1819	127.874	1.51744	9727.16	14191	20522.3	16228.7
20180628	neg	f5	extracellular	3952	128.01	25.4149	457.217	1964.24	1942.92	895.271
20180628	neg	f5	extracellular	3951	128.01	25.2518	580.956	2005.12	916.838	1988.01
20180628	neg	f5	extracellular	2	128.035	1.74585	154685800	145105400	101369500	144439200
20180628	neg	f5	intracellular	5	128.035	1.31511	782934	782775	925701	881144
20180628	neg	f5	intracellular	4	128.035	1.78635	58427960	70927940	63071460	59052900
20180628	neg	f5	intracellular	1893	128.881	1.48354	34930	17515.6	19879.1	19608.2
20180628	neg	f5	intracellular	1756	128.881	1.56703	34930	34060.6	31979.3	37441
20180628	neg	f5	intracellular	2078	128.892	1.50276	26215	16338.2	25505.1	21893
20180628	neg	f5	extracellular	2914	128.901	1.43858	9107.99	10716.1	3940.35	3309.35
20180628	neg	f5	intracellular	2448	128.901	1.4632	12258.1	12233	11284	11558.9
20180628	neg	f5	extracellular	2352	128.928	1.15371	10585	1415.56	13616.3	12132.8
20180628	neg	f5	intracellular	1791	128.929	1.2107	15524.6	11755.9	30001.3	19558.6
20180628	neg	f5	extracellular	483	128.959	1.14322	1143.56	4730.25	159650	5233.88
20180628	neg	f5	intracellular	206	128.959	1.25548	777798	482473	932.191	685383
20180628	neg	f5	extracellular	2463	129.008	6.84241	1530.49	10140.3	18144.9	11387.3
20180628	neg	f5	extracellular	887	129.019	1.72276	69948.9	84858.6	94972.5	86534.6
20180628	neg	f5	intracellular	795	129.019	1.77211	22025.3	83387.8	30709	25336.6
20180628	neg	f5	extracellular	261	129.032	1.74805	549640	584452	370208	323552
20180628	neg	f5	extracellular	27	129.039	1.7502	8742684	8308540	5663128	8098174
20180628	neg	f5	intracellular	67	129.039	1.33825	9856.17	16570.5	31110.9	42060.9
20180628	neg	f5	intracellular	66	129.039	1.80226	3303928	3911020	3495310	3218452
20180628	neg	f5	extracellular	5	129.056	6.85092	27369900	25515110	32723440	27399110
20180628	neg	f5	extracellular	6	129.056	6.00711	24467830	26362340	29162670	27425010
20180628	neg	f5	intracellular	27	129.056	5.88938	8548341	10344510	7710776	7389538
20180628	neg	f5	intracellular	26	129.056	6.74751	9383378	11397450	8904088	8332190
20180628	neg	f5	extracellular	2744	129.104	5.99553	3785.05	5498.92	21110.4	9805.19
20180628	neg	f5	extracellular	2614	129.105	6.83314	4575.49	12409.6	22996.3	12459.4
20180628	neg	f5	intracellular	3476	129.105	5.88378	4075.74	4676.49	2862.02	1370.82
20180628	neg	f5	intracellular	2290	129.867	1.60851	18854.9	12005.6	23610.3	22483
20180628	neg	f5	extracellular	1258	129.867	1.56404	38003.7	14483.8	49935.7	26432.1
20180628	neg	f5	intracellular	1247	129.879	1.53972	66896.9	61383.9	18551.8	57491.5
20180628	neg	f5	intracellular	334	130.04	1.7897	362073	420972	342293	366244
20180628	neg	f5	extracellular	600	130.042	1.75994	107542	188930	105917	204720
20180628	neg	f5	intracellular	1041	130.042	1.79578	58055.5	88840.8	73309.8	70249.1
20180628	neg	f5	extracellular	661	130.051	1.92125	72516.1	154884	85183.1	73848.4
20180628	neg	f5	intracellular	383	130.051	1.74061	129885	123951	54093.5	43150.4
20180628	neg	f5	intracellular	382	130.051	1.96568	426443	405562	368335	307315
20180628	neg	f5	extracellular	94	130.059	6.86524	1838863	1671482	2230258	1747484
20180628	neg	f5	extracellular	95	130.059	6.00248	1633231	1765702	1947398	1842929
20180628	neg	f5	intracellular	263	130.059	5.9094	563109	698970	519760	492112
20180628	neg	f5	intracellular	262	130.059	6.69749	611168	745893	570604	550812
20180628	neg	f5	intracellular	690	130.062	1.35645	99450.1	93162.8	72080.9	64161.6
20180628	neg	f5	extracellular	3199	130.066	12.5406	13389.6	14379.5	7112.27	6296.77
20180628	neg	f5	intracellular	3497	130.066	4.11637	3156.71	4894.77	2050.9	2603.97
20180628	neg	f5	intracellular	2159	130.879	1.56077	13564.2	18636.2	17913.9	16787.8
20180628	neg	f5	extracellular	1560	130.889	1.44493	32869.3	24756.4	24131.9	26321.7
20180628	neg	f5	extracellular	1561	130.889	1.34463	35758.2	34109.2	17045.5	40770.2
20180628	neg	f5	intracellular	2204	130.889	1.49878	19221	23128.9	24232.7	27022.8
20180628	neg	f5	extracellular	3900	130.94	0.535111	884.261	2663.32	1947.24	1132.17
20180628	neg	f5	extracellular	415	130.983	1.13186	400338	398143	337063	376239
20180628	neg	f5	extracellular	540	131.035	1.3477	181878	157993	232567	227845
20180628	neg	f5	intracellular	332	131.035	3.74549	80099	87649.3	65091.9	63538.9
20180628	neg	f5	intracellular	333	131.035	2.93651	88224.5	103180	71599.2	75925.4
20180628	neg	f5	intracellular	331	131.035	1.3359	89037.5	88209.4	128374	132002
20180628	neg	f5	intracellular	3554	131.035	1.31443	89037.5	88209.4	128374	132002
20180628	neg	f5	extracellular	1267	131.043	1.75201	38991.3	46645.3	29544.2	28152.1
20180628	neg	f5	intracellular	530	131.046	1.30009	49621.1	45761.1	73172.3	66533.7
20180628	neg	f5	intracellular	2431	131.054	1.96958	23117.8	23244.4	17135.9	16297.2
20180628	neg	f5	extracellular	633	131.06	6.00761	140036	155272	156749	156762
20180628	neg	f5	extracellular	632	131.06	6.84863	157991	144909	180753	161613
20180628	neg	f5	intracellular	1392	131.06	6.73364	62063.6	69895.5	54238	35181.8
20180628	neg	f5	intracellular	1393	131.06	5.89151	48627.4	56094.5	44343.1	47619.4
20180628	neg	f5	extracellular	1376	131.062	5.9796	37873.1	31131.2	42381.6	46431.6
20180628	neg	f5	extracellular	1375	131.062	6.85059	46846.6	38161.7	50491.4	47344.8
20180628	neg	f5	intracellular	2645	131.062	5.87813	14960.2	15844.7	13020.6	11949.6
20180628	neg	f5	intracellular	2617	131.062	6.73174	14527.2	15898.2	14698.9	16895
20180628	neg	f5	extracellular	850	131.083	1.28619	75151	63328.2	83879.8	8576
20180628	neg	f5	intracellular	1136	131.083	1.28633	53091.1	52319.2	37746.9	42803.8
20180628	neg	f5	extracellular	2440	131.084	1.86345	20959.8	13113.6	20253.3	15491.8
20180628	neg	f5	extracellular	370	131.09	1.75239	264166	230216	210831	259622
20180628	neg	f5	intracellular	578	131.091	1.93741	54444.5	49554.9	33661.4	140393
20180628	neg	f5	intracellular	1674	131.876	1.5053	5598.79	4615.51	11792.1	9909.1
20180628	neg	f5	intracellular	1826	132.012	1.38984	19571.7	31082.3	16665	34525.9
20180628	neg	f5	extracellular	3967	132.02	25.2039	1735.99	1128.99	3221.92	2268
20180628	neg	f5	intracellular	81	132.03	1.30946	1524008	1221668	1353165	1446438
20180628	neg	f5	intracellular	3425	132.038	3.75046	3911.07	4157.55	1539.29	3195.33
20180628	neg	f5	extracellular	3021	132.063	6.83312	10549.4	6218.34	9703.48	9167.28
20180628	neg	f5	extracellular	3243	132.063	5.99397	8681.52	9348.59	11351.8	11753.1
20180628	neg	f5	extracellular	2666	132.091	1.86841	23656.3	17522	12342.5	17512.7
20180628	neg	f5	intracellular	2883	132.092	1.89047	14169.4	7757.5	8570.54	9207.02
20180628	neg	f5	extracellular	870	132.946	1.39361	78401.8	82725.3	83101	112916
20180628	neg	f5	intracellular	195	132.946	1.41	1005558	902987	934383	968181
20180628	neg	f5	extracellular	88	133.014	1.97746	15576.6	18961.8	15416	1151.41
20180628	neg	f5	extracellular	87	133.014	1.59106	761668	872563	761288	814124
20180628	neg	f5	extracellular	86	133.014	1.48588	1818111	1685132	1740570	1772582
20180628	neg	f5	intracellular	64	133.014	1.62761	2545546	2484069	1902350	1903052
20180628	neg	f5	intracellular	785	133.034	1.30627	74877.3	41633.5	38338.4	66269.9
20180628	neg	f5	intracellular	1165	133.051	1.93616	17776.8	16209.7	12365.5	10872.8
20180628	neg	f5	extracellular	3882	134.007	9.52133	2822.67	713.274	3977.27	2504.58
20180628	neg	f5	extracellular	986	134.018	1.48608	74199	61563.2	79292.2	71162.1
20180628	neg	f5	extracellular	781	134.061	7.67536	141297	141487	142392	130732
20180628	neg	f5	intracellular	1504	134.061	7.53558	46409.7	56990.9	37112.2	42860
20180628	neg	f5	intracellular	65	134.895	1.39545	2802767	3662848	3815759	4418270
20180628	neg	f5	extracellular	1820	134.943	1.39975	16684.9	32803.3	22422.8	31122.2
20180628	neg	f5	intracellular	421	134.943	1.41582	343745	301494	295621	336356
20180628	neg	f5	extracellular	252	135.03	1.31325	672000	652514	601528	673865
20180628	neg	f5	intracellular	204	135.03	1.3506	497545	562882	374810	443711
20180628	neg	f5	extracellular	310	135.031	1.76968	283166	238656	325568	373831
20180628	neg	f5	intracellular	638	135.031	1.79575	108485	136167	120897	153450
20180628	neg	f5	extracellular	2348	135.045	10.6033	21839.9	14681.5	8705.52	7870.73
20180628	neg	f5	extracellular	2350	135.045	13.0201	18220.5	18402.5	23527.4	24568.1
20180628	neg	f5	intracellular	1089	135.045	17.7165	31435.4	32933.1	21887.8	19156.8
20180628	neg	f5	extracellular	2351	135.045	17.9366	1123.28	5031.69	12720.6	4601.67
20180628	neg	f5	extracellular	2349	135.045	14.8702	6572.77	22705.5	21210.2	5587.28
20180628	neg	f5	intracellular	1088	135.045	17.2945	91040.7	51856.4	53136.1	7562.48
20180628	neg	f5	extracellular	3152	135.065	7.65934	14987.5	10041.8	10194.8	10237.9
20180628	neg	f5	intracellular	340	135.895	1.42071	291069	278078	324372	469174
20180628	neg	f5	intracellular	148	136.892	1.42015	919703	788819	820409	1316116
20180628	neg	f5	intracellular	1558	136.899	1.50194	16631.5	20528.6	20364.1	16024.7
20180628	neg	f5	intracellular	1164	136.918	1.42233	67717.1	74117.9	47037.2	55004.6
20180628	neg	f5	extracellular	3971	136.997	24.9753	2373.78	2030.86	1721.36	1857.12
20180628	neg	f5	extracellular	3970	136.997	24.8325	2128.27	1399.4	2590	2046.73
20180628	neg	f5	extracellular	975	137.024	13.4273	13396	24525.5	7569.27	6327.35
20180628	neg	f5	extracellular	976	137.024	9.10341	52118.8	58869.1	61635.4	57714.9
20180628	neg	f5	extracellular	974	137.024	7.9957	104897	100831	107274	84105.4
20180628	neg	f5	intracellular	2183	137.024	9.00055	21579.4	24308.9	16520.6	17686.9
20180628	neg	f5	intracellular	2182	137.024	7.86388	29754.3	32509.2	21501	21567.2
20180628	neg	f5	extracellular	3956	137.072	25.1847	741.909	2032.49	881.383	2167.56
20180628	neg	f5	extracellular	2640	137.072	11.2283	13832.3	4333.66	15554	15071.6
20180628	neg	f5	intracellular	2576	137.874	1.46883	10172.1	11575.5	10003.4	11158
20180628	neg	f5	extracellular	3820	137.892	1.47239	130592	116821	122290	70329.3
20180628	neg	f5	extracellular	3819	137.892	1.32628	97865.5	124405	174211	93404.1
20180628	neg	f5	extracellular	3700	138.028	7.98592	8613.34	4925.49	6241.4	6156.12
20180628	neg	f5	extracellular	3948	138.031	25.0759	1073.78	1887.33	1390.94	1820.18
20180628	neg	f5	extracellular	3949	138.031	25.4033	1861.63	1994.05	534.203	1853.78
20180628	neg	f5	extracellular	914	138.056	7.15127	570.149	39034.9	35083	39419.1
20180628	neg	f5	extracellular	919	138.056	7.19733	43032.7	39034.9	35083	39419.1
20180628	neg	f5	extracellular	1960	138.056	7.17787	43032.7	39034.9	35083	39419.1
20180628	neg	f5	intracellular	1818	138.056	7.0431	15663.3	19277	10940	14744.3
20180628	neg	f5	intracellular	1817	138.056	9.368	36448.1	36241.6	26834.7	24741.6
20180628	neg	f5	extracellular	2209	138.875	1.36988	17516.2	7839.63	6214.26	14173.2
20180628	neg	f5	intracellular	2111	138.915	1.41582	22377	20297.1	15835.7	17437.6
20180628	neg	f5	extracellular	1380	138.921	1.42044	25989.9	26119.6	19936.1	20625.2
20180628	neg	f5	intracellular	2442	138.921	1.46903	21353.2	18196	15891	17210.5
20180628	neg	f5	extracellular	3060	139.001	2.01688	11258.4	12625	9720.04	11746.6
20180628	neg	f5	intracellular	3148	139.001	2.04372	10602.8	7948.46	7501.42	6955
20180628	neg	f5	intracellular	1842	139.076	10.4631	40361.1	31540.5	28169.9	20568
20180628	neg	f5	extracellular	1626	140.918	1.39691	19811.2	18518.8	13107.6	20459.4
20180628	neg	f5	extracellular	665	140.996	1.52358	87949.2	107277	139477	132990
20180628	neg	f5	intracellular	1834	140.996	1.56682	27697.8	29665.6	15234.1	20470.1
20180628	neg	f5	extracellular	3931	141.067	24.9307	817.384	2776.45	1460.8	2997.61
20180628	neg	f5	extracellular	3932	141.067	25.2111	2491.55	1376.04	1442.54	3135.45
20180628	neg	f5	extracellular	3506	141.092	11.0883	6697.77	6156.61	7377.67	2941.57
20180628	neg	f5	extracellular	3505	141.092	11.6198	2742	5819.57	3301.62	8200.34
20180628	neg	f5	extracellular	1727	142.066	6.728	26596.5	33782.7	29349.3	31273.9
20180628	neg	f5	intracellular	2558	142.066	6.59244	14372	17304	12486	11200.6
20180628	neg	f5	extracellular	1337	142.993	1.51169	38709.7	37350.3	51616.4	41669.7
20180628	neg	f5	intracellular	182	143.035	4.68624	20939.4	25461.9	23898	21415.2
20180628	neg	f5	intracellular	181	143.035	1.33044	65812.1	75391.9	198225	258047
20180628	neg	f5	extracellular	1185	144.03	1.62529	22688.1	22179.1	17981.5	10817.8
20180628	neg	f5	extracellular	1186	144.03	2.48699	13787.1	11563.2	9049.97	14947.5
20180628	neg	f5	extracellular	1184	144.03	1.46767	71932.1	73326.1	54496.4	66198.2
20180628	neg	f5	intracellular	1439	144.03	2.49895	8385.58	7934.39	7482.61	7163.86
20180628	neg	f5	extracellular	2079	144.045	3.4059	32884.2	39521.1	15867.3	13263.8
20180628	neg	f5	extracellular	2878	144.045	6.90341	14684.6	18819.8	17161.5	17482.4
20180628	neg	f5	extracellular	2879	144.045	7.17341	9874.87	11358.3	6739.05	8351.1
20180628	neg	f5	extracellular	2534	144.045	13.2813	12808.2	15535.5	27273	27934.4
20180628	neg	f5	intracellular	2865	144.045	7.0002	2534.21	7716.56	3498.34	2511.14
20180628	neg	f5	intracellular	2635	144.045	3.36164	18820.2	19415.1	6703.03	2923.9
20180628	neg	f5	intracellular	2864	144.045	6.74904	14178.1	7174.66	9614.41	13670.9
20180628	neg	f5	extracellular	306	144.066	1.49372	66586.7	57898.3	94363	68830.3
20180628	neg	f5	extracellular	305	144.066	2.26522	532243	521491	495881	566990
20180628	neg	f5	intracellular	486	144.066	4.96921	105808	88050.8	66756.5	53899.5
20180628	neg	f5	intracellular	484	144.066	1.50451	138668	140801	119845	88716.6
20180628	neg	f5	intracellular	485	144.066	2.27522	195907	224227	133000	172096
20180628	neg	f5	intracellular	2665	144.866	1.6715	9241.52	10054.1	9034.53	13509.2
20180628	neg	f5	extracellular	412	144.87	1.46358	95927.5	156824	131531	184738
20180628	neg	f5	intracellular	453	144.87	1.50457	187149	263537	259374	258960
20180628	neg	f5	intracellular	1678	144.959	1.64066	18563.2	7422.19	23260.7	17758
20180628	neg	f5	extracellular	276	144.967	1.63448	66256.9	67003.9	59765.7	75982
20180628	neg	f5	extracellular	275	144.967	1.51759	386334	212742	461591	432158
20180628	neg	f5	intracellular	769	144.967	1.67517	12333.8	14306.2	5645.73	9092.94
20180628	neg	f5	intracellular	768	144.967	1.57302	114690	137266	91081.7	104556
20180628	neg	f5	extracellular	163	145.014	1.72557	945363	1023141	973029	897191
20180628	neg	f5	intracellular	108	145.014	1.73091	830923	1023808	1152362	1014153
20180628	neg	f5	extracellular	2032	145.05	2.45398	17111.2	17493.1	16066.1	7862.92
20180628	neg	f5	extracellular	2031	145.05	6.57687	16668.4	25755.9	19632.6	19659.8
20180628	neg	f5	extracellular	2030	145.051	5.75151	30778.9	13258.9	5629.12	11841.1
20180628	neg	f5	intracellular	315	145.051	5.53823	43471.5	468927	2000.16	1419.87
20180628	neg	f5	intracellular	317	145.051	5.80271	22503.9	5930.24	10013.5	11301.3
20180628	neg	f5	intracellular	316	145.051	2.39156	14964.8	23933.4	10683.2	12829.1
20180628	neg	f5	extracellular	41	145.062	1.29331	1742799	5424384	5349602	1403280
20180628	neg	f5	intracellular	17	145.062	1.30327	6301346	6742542	6882686	7279590
20180628	neg	f5	extracellular	2036	145.07	2.259	33424.7	33149.4	33756.9	37224.3
20180628	neg	f5	intracellular	3482	145.07	4.98348	5063.27	4981.73	2611.91	3621.83
20180628	neg	f5	intracellular	2789	145.07	2.28128	14459.2	13411.7	10304.5	11819.8
20180628	neg	f5	extracellular	3235	145.942	0.566316	4852.89	3667.11	2944.49	4171.56
20180628	neg	f5	extracellular	3922	146	24.854	3628.23	3726.55	3009.69	2555.19
20180628	neg	f5	extracellular	1251	146.018	1.63639	30997.2	49122	40578.2	39897.2
20180628	neg	f5	extracellular	1250	146.018	1.72855	61751.2	47197.6	42283.7	55855.5
20180628	neg	f5	intracellular	1084	146.018	1.74619	44472.3	58517.4	63635.2	62316.7
20180628	neg	f5	extracellular	1130	146.028	1.44148	6366.38	5405.44	14218.7	15114.9
20180628	neg	f5	intracellular	823	146.028	1.50771	54755.8	56166.4	98890.7	90560.1
20180628	neg	f5	extracellular	68	146.046	1.60227	132638	139739	144601	134375
20180628	neg	f5	intracellular	13	146.046	1.61964	614295	581967	454984	389024
20180628	neg	f5	extracellular	3875	146.061	12.5322	3915.42	3600.62	2158.31	971.473
20180628	neg	f5	extracellular	1861	146.061	3.40801	44854.3	42731.8	20380.8	17135.5
20180628	neg	f5	extracellular	3218	146.061	13.8251	14924.4	16662	7467.74	2687.74
20180628	neg	f5	intracellular	2337	146.061	3.36779	18746.9	26188.6	6229.08	5736.52
20180628	neg	f5	extracellular	347	146.065	1.31951	114959	257370	73482.6	73386.6
20180628	neg	f5	intracellular	211	146.065	1.30512	328145	354748	361456	369214
20180628	neg	f5	extracellular	1913	146.082	3.86087	38748.9	38663.4	38330.5	38339.1
20180628	neg	f5	extracellular	1369	146.082	1.45118	54389	50261.3	29130.8	65807.6
20180628	neg	f5	intracellular	1675	146.082	1.47016	17379.2	38708.1	28359.9	16940.8
20180628	neg	f5	intracellular	1943	146.082	3.81266	41206.2	35775.6	31775.5	29136.6
20180628	neg	f5	intracellular	460	146.867	1.50062	185059	252035	241062	297980
20180628	neg	f5	intracellular	3415	146.928	3.06956	3696.55	1224.4	5255.83	5039.64
20180628	neg	f5	intracellular	2034	146.96	1.67821	18397.5	21791.2	21463.8	15625
20180628	neg	f5	extracellular	663	146.964	1.51168	122979	65248.9	155462	81261.9
20180628	neg	f5	intracellular	1538	146.964	1.57305	20578.9	44336.9	35061	27631.8
20180628	neg	f5	extracellular	206	146.983	1.57301	776733	896016	719500	906189
20180628	neg	f5	extracellular	207	146.983	1.89182	35892.2	35863.8	35761.8	34728.3
20180628	neg	f5	intracellular	292	146.983	1.86094	13750.9	10664.7	12211.9	9162.06
20180628	neg	f5	intracellular	291	146.983	1.6093	433470	423120	297910	369265
20180628	neg	f5	extracellular	298	147.03	1.93668	52073.1	48233.3	56933.3	46167.9
20180628	neg	f5	extracellular	297	147.03	1.71635	390954	384705	363561	402216
20180628	neg	f5	intracellular	227	147.03	1.96879	59909.1	67637.4	49057.8	44682.6
20180628	neg	f5	intracellular	226	147.03	1.73729	279778	391228	320365	293619
20180628	neg	f5	extracellular	345	147.045	3.08986	376429	370681	469772	365884
20180628	neg	f5	intracellular	531	147.045	3.08045	181336	250314	184732	173646
20180628	neg	f5	extracellular	767	147.049	1.2866	111430	90756.3	97700.7	81828.5
20180628	neg	f5	intracellular	196	147.049	1.61914	35396.1	27611.1	10115.6	10631.9
20180628	neg	f5	extracellular	3959	147.056	24.8125	822.85	2041.37	1282.91	808.073
20180628	neg	f5	extracellular	2228	147.066	6.83116	5056.95	8688.35	14001.9	10661.9
20180628	neg	f5	extracellular	2227	147.066	5.98388	21142.3	19127.2	22725.7	22219.2
20180628	neg	f5	extracellular	724	147.066	2.2972	164930	156895	150980	172780
20180628	neg	f5	intracellular	3277	147.066	5.87238	6372.6	3546.75	1991.28	2744
20180628	neg	f5	intracellular	960	147.066	2.30323	87293.7	104573	76963.2	76829.6
20180628	neg	f5	extracellular	1237	147.958	1.63631	55200.3	22606.7	41806.8	41837.7
20180628	neg	f5	intracellular	884	147.958	1.67553	95694.4	89825	105288	108821
20180628	neg	f5	extracellular	1956	147.986	1.62309	14907.5	22637.9	15414.5	24819.6
20180628	neg	f5	extracellular	64	148.044	1.70881	1662611	1303606	1620405	1523988
20180628	neg	f5	intracellular	156	148.044	1.76663	381531	75644.8	447187	630227
20180628	neg	f5	intracellular	157	148.044	1.56375	186567	230373	211779	208571
20180628	neg	f5	extracellular	1950	148.048	3.06123	34616.6	37438.1	43135.2	36765.4
20180628	neg	f5	intracellular	2366	148.048	3.06089	14923.5	21654.2	12476.8	12919.8
20180628	neg	f5	intracellular	842	148.05	1.32465	51116.8	22640.2	78154.9	66406.9
20180628	neg	f5	extracellular	3358	148.07	2.29974	6503.3	12892.1	11072.8	8187.01
20180628	neg	f5	intracellular	3413	148.07	2.30159	5055.99	6250.5	2659.65	4574.41
20180628	neg	f5	extracellular	994	148.864	1.43756	17806.8	46896.5	55312.3	30762.5
20180628	neg	f5	intracellular	923	148.864	1.47955	55142.2	40225	70117.8	75743
20180628	neg	f5	extracellular	710	148.95	1.12148	100053	103806	127558	103816
20180628	neg	f5	intracellular	2959	148.955	1.67863	8752.88	9358.41	11463	8180.98
20180628	neg	f5	extracellular	460	148.98	1.90442	9059.33	7302.02	7277.88	14662.3
20180628	neg	f5	extracellular	459	148.98	1.57636	321981	294724	239213	283642
20180628	neg	f5	intracellular	693	148.98	1.61332	148635	133824	159260	110039
20180628	neg	f5	extracellular	3352	149.001	2.46206	8402.53	10286.6	9211.8	2816.03
20180628	neg	f5	intracellular	2336	149.001	2.47413	26527.6	24687.9	14220.5	12229.1
20180628	neg	f5	intracellular	3313	149.024	10.8547	8696.04	3914.46	4906.61	2015.31
20180628	neg	f5	extracellular	1014	149.045	1.53481	37083.7	32618	8953.5	26022.1
20180628	neg	f5	intracellular	404	149.046	1.33081	35116	6232.61	43269.7	52290.5
20180628	neg	f5	extracellular	3946	149.047	25.1603	2560.23	957.377	1417.8	1986.7
20180628	neg	f5	extracellular	2969	149.95	1.12599	15537.9	14057.1	7994.94	12061.2
20180628	neg	f5	extracellular	115	150.002	17.6862	24987.6	23964.1	26987.5	21746.6
20180628	neg	f5	extracellular	114	150.002	18.8965	42431	47064.5	45697.1	48562.3
20180628	neg	f5	extracellular	112	150.002	13.3524	1001259	916592	1235848	1125846
20180628	neg	f5	extracellular	113	150.002	18.5315	1423892	1416496	1814507	1574510
20180628	neg	f5	extracellular	3944	150.031	24.9764	2066.15	1425.26	1797.58	511.531
20180628	neg	f5	extracellular	222	150.056	1.71771	397710	336214	373994	348669
20180628	neg	f5	extracellular	101	150.887	1.31032	1961604	2302953	2056377	2295172
20180628	neg	f5	intracellular	165	150.887	1.34412	660750	1234442	762981	864467
20180628	neg	f5	extracellular	1367	150.947	1.12595	45614.7	46268.7	43586.7	45271.7
20180628	neg	f5	extracellular	1205	151.005	13.3298	71724.9	66360.5	91085.9	77190
20180628	neg	f5	extracellular	830	151.005	18.5205	101632	102369	124264	113565
20180628	neg	f5	intracellular	102	151.026	1.90939	1217364	1574810	874177	951240
20180628	neg	f5	extracellular	2716	151.04	10.795	7976.34	12373.5	10352.6	11067.5
20180628	neg	f5	intracellular	3577	151.062	25.3644	1930.28	616.854	830.121	1464.23
20180628	neg	f5	extracellular	3702	151.076	12.0216	7214.68	6393.45	5635.03	5878.03
20180628	neg	f5	extracellular	2186	151.874	1.42113	23335.6	13573.9	13241.2	14897.2
20180628	neg	f5	intracellular	1945	151.874	1.44256	12879.2	11912.8	28757.6	15108.1
20180628	neg	f5	extracellular	3788	151.947	1.12787	2795.54	3853.85	6019.35	4103.61
20180628	neg	f5	extracellular	1866	151.998	13.337	45256.1	39400.7	48022.8	47944.1
20180628	neg	f5	extracellular	1238	151.998	18.5186	65241.6	60641.6	78463.3	70072
20180628	neg	f5	intracellular	3557	151.999	25.6551	1886.41	366.339	1372.81	1864.61
20180628	neg	f5	intracellular	1744	152.002	1.42469	24708.1	20616.1	6787.22	4683.68
20180628	neg	f5	intracellular	1745	152.002	1.53435	37528.7	14508.5	13696.5	10301.5
20180628	neg	f5	intracellular	3522	152.018	25.4336	1849.82	1191.52	2563.3	1653.56
20180628	neg	f5	intracellular	3521	152.018	25.6499	1970.75	1479.37	1721.49	1845.76
20180628	neg	f5	extracellular	1223	152.023	1.88586	55388.6	54034.8	45670.6	56079.5
20180628	neg	f5	intracellular	2058	152.023	1.90952	20720.2	23027	11903	13165.2
20180628	neg	f5	extracellular	396	152.029	1.88586	222949	191846	192706	192205
20180628	neg	f5	intracellular	1002	152.029	1.90939	70061.7	79345.8	47094.9	50334.6
20180628	neg	f5	extracellular	2241	152.072	1.84801	3312.37	3368.47	2913.83	2292.68
20180628	neg	f5	intracellular	3052	152.872	1.47068	4738.01	3754.94	3437.68	7634.37
20180628	neg	f5	extracellular	102	152.884	1.30747	1803144	2297362	1974085	2307236
20180628	neg	f5	intracellular	173	152.884	1.34852	1065606	1244216	777832	890604
20180628	neg	f5	extracellular	3919	153.001	13.3315	2286.58	665.358	2901.14	1450.65
20180628	neg	f5	intracellular	2828	153.056	13.2488	12327.5	11952.3	6442.67	9929.94
20180628	neg	f5	extracellular	321	153.869	1.44674	419367	324403	418860	356965
20180628	neg	f5	extracellular	3935	154.026	24.7922	2127.77	835.013	1316.59	1380.49
20180628	neg	f5	extracellular	208	154.062	1.26138	797226	873902	144234	667014
20180628	neg	f5	intracellular	275	154.062	1.28327	449400	446971	388036	406106
20180628	neg	f5	extracellular	2232	154.087	5.11125	3572.05	6027.14	11543.8	775.594
20180628	neg	f5	extracellular	2234	154.087	4.2874	3829.3	4788.51	4372.42	6918.75
20180628	neg	f5	extracellular	2233	154.087	3.89207	8679.52	7525.62	10980.7	12238.5
20180628	neg	f5	intracellular	2698	154.087	4.23969	4921.66	2504.43	4121.22	4524.85
20180628	neg	f5	intracellular	2697	154.087	4.96108	14079.9	9904.11	6821.58	9691.04
20180628	neg	f5	intracellular	2696	154.087	3.8395	13071	11093.1	16315.7	14122.7
20180628	neg	f5	extracellular	1362	154.869	1.43182	48755.3	44579.3	50499.7	52077
20180628	neg	f5	intracellular	1287	154.869	1.4345	36921.9	35929.4	48154.8	50036.7
20180628	neg	f5	extracellular	236	154.881	1.31589	612990	713420	656538	778640
20180628	neg	f5	intracellular	384	154.881	1.34694	341956	441838	266862	298502
20180628	neg	f5	extracellular	491	154.898	1.42317	169202	128330	209552	234680
20180628	neg	f5	intracellular	479	154.898	1.46737	260160	234472	339564	299740
20180628	neg	f5	extracellular	147	154.919	1.50345	874106	851125	933401	850380
20180628	neg	f5	intracellular	321	154.919	1.40637	10519.2	173555	224724	208782
20180628	neg	f5	extracellular	512	154.928	1.37876	129596	126634	142267	226077
20180628	neg	f5	intracellular	167	154.928	1.42238	1095079	1021114	820720	895655
20180628	neg	f5	extracellular	1064	154.996	1.68362	50202.7	33522.5	47004.2	41480.8
20180628	neg	f5	extracellular	131	155.012	1.30749	1642362	1546257	1397690	1572922
20180628	neg	f5	intracellular	280	155.012	1.33978	358542	595382	249268	256795
20180628	neg	f5	extracellular	3574	155.071	9.22279	1280.28	2938.83	3761.06	3892.27
20180628	neg	f5	extracellular	3573	155.071	9.4237	2525.27	3077.99	3526.61	4508.75
20180628	neg	f5	extracellular	2960	155.071	14.6043	11150.4	14023.9	9935.31	10789.2
20180628	neg	f5	intracellular	1662	155.071	14.6697	44958.6	35258.1	30155.1	22972.8
20180628	neg	f5	intracellular	2016	155.071	9.27375	3265.68	6315.6	2373.92	3081.69
20180628	neg	f5	extracellular	2938	155.108	13.3566	19363.8	15249	14718.1	13552.1
20180628	neg	f5	intracellular	3447	155.108	11.3056	6928.25	5663.61	709.608	2542.77
20180628	neg	f5	extracellular	427	155.865	1.42262	236305	191209	275991	224709
20180628	neg	f5	intracellular	449	155.866	1.46621	297902	198356	281753	343216
20180628	neg	f5	intracellular	3572	155.874	25.382	877.293	1723.81	1826.35	824.049
20180628	neg	f5	intracellular	1119	155.952	1.7447	33831.6	41667	38996.1	44094.3
20180628	neg	f5	extracellular	1324	156.015	1.33023	75605	31033.7	23012.8	35914.1
20180628	neg	f5	extracellular	2243	156.066	5.6909	807.152	26902.5	23447.9	19105.5
20180628	neg	f5	extracellular	1778	156.866	1.41581	13645.6	18299.4	38481.6	15498.9
20180628	neg	f5	intracellular	1691	156.866	1.49352	33360.6	38354.9	43156.1	34455.5
20180628	neg	f5	intracellular	2041	156.878	1.36647	23769.6	24039.8	13176.4	21629.7
20180628	neg	f5	intracellular	645	156.895	1.47156	178416	179141	227511	200400
20180628	neg	f5	extracellular	373	156.916	1.3859	43114	43284.9	20830.7	12868.9
20180628	neg	f5	extracellular	372	156.916	1.49826	271982	255010	297918	271170
20180628	neg	f5	intracellular	694	156.916	1.3865	74313.9	53981.9	73094.9	62028.4
20180628	neg	f5	intracellular	695	156.916	1.52343	114201	141348	103233	123282
20180628	neg	f5	extracellular	1137	156.925	1.38745	43147.8	29933.4	52008.2	67232.4
20180628	neg	f5	intracellular	402	156.925	1.3325	202080	14556.3	245618	249132
20180628	neg	f5	intracellular	401	156.925	1.41273	373170	335777	284021	308391
20180628	neg	f5	extracellular	295	157.008	1.30754	583437	486835	315514	564221
20180628	neg	f5	intracellular	728	157.009	1.33405	153696	155559	79167.8	67918.9
20180628	neg	f5	extracellular	357	157.012	1.65811	449540	429157	375641	430536
20180628	neg	f5	extracellular	963	157.014	2.52104	2739.86	6135.45	6485.95	11016.1
20180628	neg	f5	extracellular	961	157.014	1.96451	15167.6	27343.7	36085.5	42272.2
20180628	neg	f5	extracellular	962	157.014	2.25023	19650.5	28401.3	30870.5	41387.6
20180628	neg	f5	intracellular	1281	157.014	2.51805	439.059	3919.22	2001.69	3218.89
20180628	neg	f5	intracellular	1280	157.014	2.34507	2759.45	8226.65	1509.27	5051.56
20180628	neg	f5	extracellular	575	157.027	1.32039	158662	196500	33174.2	220868
20180628	neg	f5	intracellular	1274	157.027	1.36568	27451.7	64174	27781.2	50614.2
20180628	neg	f5	extracellular	327	157.036	1.34739	507795	414119	446136	480384
20180628	neg	f5	intracellular	462	157.037	1.38663	348795	333114	306670	305944
20180628	neg	f5	extracellular	1854	157.05	6.03249	27184	27897.2	36691.7	33066.3
20180628	neg	f5	intracellular	2369	157.051	5.9209	15895.8	23918.1	15005.5	17401.1
20180628	neg	f5	intracellular	2603	157.051	5.94059	15895.8	23918.1	15005.5	17401.1
20180628	neg	f5	extracellular	3057	157.077	2.14747	12464.3	15034.4	7467.16	10930.8
20180628	neg	f5	intracellular	2622	157.077	2.15322	17736.5	16116.9	7672.91	4357.9
20180628	neg	f5	intracellular	1355	157.863	1.45775	34468.6	48428.5	45851.4	37109.9
20180628	neg	f5	extracellular	1303	157.901	1.8911	31197.9	37632.4	15204.4	33566.4
20180628	neg	f5	extracellular	3398	157.992	5.72649	11349.7	9744.22	10204.2	8784.36
20180628	neg	f5	extracellular	2732	158.015	1.63788	12368.8	3791.25	12714.3	18164.5
20180628	neg	f5	intracellular	2359	158.015	1.66465	16187.6	15389.2	6746.59	16302.3
20180628	neg	f5	extracellular	3297	158.022	2.26053	2454.39	5976.03	4840.32	6697.2
20180628	neg	f5	extracellular	1933	158.04	1.35638	9375.95	12696.3	21398.7	10884.1
20180628	neg	f5	extracellular	1169	158.061	15.404	73365.7	67402.9	73464.1	76975.6
20180628	neg	f5	intracellular	1837	158.061	15.5023	39349.6	31327.2	26506.8	25670
20180628	neg	f5	extracellular	1078	158.082	8.13133	47853.9	51541	53561.2	40394.9
20180628	neg	f5	extracellular	1079	158.082	7.50246	48622.9	49181.8	54684.7	43913.9
20180628	neg	f5	extracellular	1076	158.082	5.31943	76809.1	86507.4	101512	90131.6
20180628	neg	f5	extracellular	1077	158.082	5.80349	62815.7	60450.1	7984.48	58491.3
20180628	neg	f5	intracellular	515	158.082	5.24468	34935.9	36906.7	28611.6	22159.9
20180628	neg	f5	intracellular	407	158.082	5.68491	147781	140300	81259.8	86652.6
20180628	neg	f5	intracellular	406	158.082	7.38799	385689	378952	297684	247165
20180628	neg	f5	intracellular	405	158.082	8.00074	366956	377234	288622	279997
20180628	neg	f5	extracellular	737	158.846	1.33291	102085	148853	142775	99298.9
20180628	neg	f5	intracellular	1000	158.847	1.35624	97636.4	104836	78549.1	57955.5
20180628	neg	f5	extracellular	1507	158.939	1.19542	39446.3	46220.3	5162.72	32639.5
20180628	neg	f5	intracellular	816	158.939	1.19933	56958.8	49734.1	75445.8	54351.6
20180628	neg	f5	extracellular	48	158.978	1.13131	5331430	5344301	5000880	5044817
20180628	neg	f5	extracellular	1246	159.024	1.32138	30392.6	41257.5	40943.3	36320.4
20180628	neg	f5	extracellular	2203	159.03	2.0373	8738.98	20454.9	30819.3	26270.7
20180628	neg	f5	intracellular	2843	159.03	1.89932	11006	8564.42	7070.99	3929.39
20180628	neg	f5	intracellular	2844	159.03	2.22354	10968.7	11406.1	4963.23	5111.41
20180628	neg	f5	intracellular	2842	159.03	2.08795	12740.1	13263	4206.38	8125.16
20180628	neg	f5	extracellular	3963	159.031	24.9738	1645.73	1134.55	1831.53	1172.79
20180628	neg	f5	intracellular	3563	159.031	25.4091	1028.17	2281.95	2108.13	2076.82
20180628	neg	f5	extracellular	840	159.066	8.97766	20123	20209.8	16192.2	18706
20180628	neg	f5	extracellular	837	159.066	7.59368	118939	116004	126027	117517
20180628	neg	f5	intracellular	1076	159.066	7.63282	21995.3	19739.9	11309.8	12449.5
20180628	neg	f5	extracellular	839	159.066	8.00361	26932.8	29842.1	15970.3	19167.2
20180628	neg	f5	extracellular	838	159.066	8.59992	112526	112098	104979	105816
20180628	neg	f5	intracellular	1075	159.066	8.45505	43830.9	43348	31002.3	31988.6
20180628	neg	f5	intracellular	1074	159.066	7.88272	82963.5	69145.3	41728.1	34126.1
20180628	neg	f5	intracellular	1073	159.066	7.43116	84862.1	83370.4	59879.4	64666.7
20180628	neg	f5	extracellular	3907	159.085	7.50612	2096.6	3985.54	2142.27	2503.79
20180628	neg	f5	extracellular	3716	159.085	5.7937	3770.72	2721.56	4090.07	5293.81
20180628	neg	f5	intracellular	2310	159.085	7.37371	26648.2	26092.6	19979.6	16380.6
20180628	neg	f5	intracellular	2186	159.085	7.99286	29736.2	30173.5	22843.3	19041.5
20180628	neg	f5	intracellular	2969	159.086	5.68351	11375.5	8410.31	5272.88	4252.44
20180628	neg	f5	extracellular	2307	159.102	12.9482	26032.5	27762.5	24656.1	22328.8
20180628	neg	f5	intracellular	2827	159.845	1.49365	6208.42	2856.79	7699.07	10789.2
20180628	neg	f5	extracellular	291	159.979	1.1329	655923	637253	595142	588821
20180628	neg	f5	extracellular	3771	160.04	8.72144	5411.76	4409	2709.59	3674.16
20180628	neg	f5	extracellular	3957	160.052	24.8117	2178.09	794.887	1766.69	1765.74
20180628	neg	f5	extracellular	1146	160.061	2.27576	9190.77	10856.5	9983.12	16124.6
20180628	neg	f5	extracellular	1145	160.061	1.76	72557.9	36960.5	54809.5	59267.9
20180628	neg	f5	intracellular	503	160.061	1.37138	49751.4	65805.5	77388.3	72246.4
20180628	neg	f5	intracellular	502	160.061	1.78283	253834	226566	165146	149482
20180628	neg	f5	intracellular	504	160.061	2.29031	14036.6	12455.8	9453.15	12178.6
20180628	neg	f5	extracellular	3491	160.07	8.58536	7166.75	8757.45	8278.82	7177.1
20180628	neg	f5	extracellular	3427	160.07	7.58777	8737.22	7668.91	8070.11	8451.33
20180628	neg	f5	extracellular	103	160.842	1.3669	2357188	420741	390645	413830
20180628	neg	f5	intracellular	151	160.842	1.50509	309551	343938	415647	297599
20180628	neg	f5	intracellular	150	160.842	1.34852	1353098	1356101	975144	864618
20180628	neg	f5	intracellular	569	160.915	1.33966	60089.1	106136	58222.3	35282.8
20180628	neg	f5	extracellular	251	160.976	1.12455	764521	726793	725548	711365
20180628	neg	f5	extracellular	2898	160.999	2.03254	5892.74	4366.75	6527.58	7106.55
20180628	neg	f5	intracellular	203	161.046	1.37494	740500	827563	335201	596100
20180628	neg	f5	extracellular	3069	161.082	4.72736	2010.22	4780.63	2933.75	2044.24
20180628	neg	f5	extracellular	3070	161.082	3.23057	2419.77	3571.62	6519.33	3360.72
20180628	neg	f5	extracellular	3068	161.082	3.64903	7756.84	8110.24	5928.44	7208.8
20180628	neg	f5	extracellular	3067	161.082	2.57221	14449.9	15332.4	13432.6	12876.7
20180628	neg	f5	extracellular	3918	161.083	25.2803	3356.43	1956.07	2025.15	1955.45
20180628	neg	f5	extracellular	1486	161.842	1.46634	11473.3	12984.7	6986.12	8209.24
20180628	neg	f5	extracellular	1485	161.842	1.33578	45008.1	31551.4	27057	53460.6
20180628	neg	f5	intracellular	1969	161.842	1.35099	23091.2	28441	21659.5	18692
20180628	neg	f5	extracellular	3898	161.926	0.584787	1800.52	1499.66	569.689	1770.27
20180628	neg	f5	intracellular	2334	162.023	1.42296	16508.8	7862.17	14948.7	17359.2
20180628	neg	f5	extracellular	3980	162.031	24.8459	2370.87	901.226	1159.76	1434.02
20180628	neg	f5	intracellular	3515	162.031	25.3796	450.918	1555.49	657.755	1750.66
20180628	neg	f5	intracellular	672	162.049	1.32289	52591.2	39136.4	78836.8	59027.3
20180628	neg	f5	extracellular	106	162.839	1.36477	2109544	370468	397604	370165
20180628	neg	f5	intracellular	158	162.839	1.51473	327949	311098	360301	273085
20180628	neg	f5	intracellular	153	162.839	1.37315	1275642	1367664	1189702	1057766
20180628	neg	f5	extracellular	237	162.842	1.42307	548036	443960	413234	546538
20180628	neg	f5	intracellular	242	162.842	1.46755	628833	611036	664481	764411
20180628	neg	f5	intracellular	714	162.912	1.34832	36301.6	41770.2	20650.9	29074.2
20180628	neg	f5	extracellular	262	162.913	1.24904	485809	527773	444547	464517
20180628	neg	f5	extracellular	263	162.913	1.35003	71090.9	110508	57449.4	72590.2
20180628	neg	f5	extracellular	3349	163.04	6.68475	11510	10449.6	7649.64	8749.67
20180628	neg	f5	extracellular	565	163.04	1.95936	154436	148922	166272	141642
20180628	neg	f5	intracellular	962	163.04	1.99087	89607.8	105037	77253	73811.6
20180628	neg	f5	extracellular	2560	163.05	1.35551	15956.6	15425.5	16595.5	19931.1
20180628	neg	f5	extracellular	2647	163.061	1.46955	6212.96	12820.9	11599.9	14651.7
20180628	neg	f5	extracellular	3928	163.099	25.1806	2122.04	885.614	776.81	2269.05
20180628	neg	f5	extracellular	178	163.84	1.43973	1109002	1092946	991852	1110034
20180628	neg	f5	intracellular	174	163.84	1.47039	1063705	1094843	1187198	1257323
20180628	neg	f5	extracellular	3940	164.01	24.7904	2152.54	1032.07	1883.88	1884.72
20180628	neg	f5	extracellular	3938	164.01	25.2271	1719.89	620.62	1267.8	2455.35
20180628	neg	f5	intracellular	3523	164.01	25.6857	1538.68	2016.15	1877.05	2116.21
20180628	neg	f5	extracellular	420	164.012	1.74437	389065	253989	311544	339123
20180628	neg	f5	intracellular	619	164.012	1.79092	116847	209444	143612	116080
20180628	neg	f5	extracellular	2849	164.039	1.88333	2975.33	7370.63	14513.4	14262.7
20180628	neg	f5	intracellular	1474	164.039	1.88735	6520.05	9304.49	2422.25	8129.61
20180628	neg	f5	extracellular	3917	164.046	25.0003	1452.15	3055.74	2983.66	2537.06
20180628	neg	f5	extracellular	22	164.072	3.05227	16186820	15550690	18601100	16197240
20180628	neg	f5	intracellular	25	164.072	3.04935	7921166	10514180	7113448	7734834
20180628	neg	f5	extracellular	267	164.836	1.52863	11619.1	21290.8	27272.8	7866
20180628	neg	f5	extracellular	266	164.836	1.33824	625411	578113	579025	606133
20180628	neg	f5	intracellular	353	164.836	1.35658	386377	425779	266617	326062
20180628	neg	f5	intracellular	354	164.836	1.56688	25945.1	21761	38661.8	16054.8
20180628	neg	f5	extracellular	256	164.839	1.44101	460506	425077	401020	467114
20180628	neg	f5	intracellular	260	164.839	1.4837	431600	431862	634540	707861
20180628	neg	f5	extracellular	1974	164.935	1.11978	7096.64	8369.64	4456.68	9173.56
20180628	neg	f5	extracellular	127	164.947	1.65422	47460	50841.2	32974.4	49731.3
20180628	neg	f5	intracellular	303	164.947	1.54841	147369	180206	137928	112099
20180628	neg	f5	intracellular	3500	165.017	4.68739	4815.04	3258.24	3435.67	2411.77
20180628	neg	f5	extracellular	3317	165.019	3.36376	11017.2	12679.1	11358.4	11960.2
20180628	neg	f5	extracellular	2324	165.019	8.86805	16363.2	11607	16827.6	15264
20180628	neg	f5	extracellular	2323	165.019	7.98726	27544.4	20135.2	28667	27071.3
20180628	neg	f5	intracellular	3226	165.019	11.2864	7099.61	7631.97	5754.58	6198.24
20180628	neg	f5	intracellular	2091	165.019	8.89535	28492.7	28095.4	23213.5	15530
20180628	neg	f5	intracellular	2090	165.019	7.86139	31198.1	31162.2	23294.7	26960.1
20180628	neg	f5	intracellular	447	165.04	1.32848	263992	246231	262506	256550
20180628	neg	f5	intracellular	2961	165.041	25.7184	1045.68	3509.7	6460.61	1136.26
20180628	neg	f5	extracellular	1259	165.069	3.05903	58985.3	52144.5	72867.5	59453.4
20180628	neg	f5	intracellular	1891	165.069	3.05575	25943.4	37455.7	24461.7	27855.5
20180628	neg	f5	extracellular	123	165.075	3.08531	1564575	1505133	1807479	1609467
20180628	neg	f5	intracellular	209	165.075	3.06454	761321	1015759	684434	755696
20180628	neg	f5	intracellular	2364	165.092	16.6974	23684.7	7628.22	17105.2	10974
20180628	neg	f5	extracellular	176	165.837	1.42625	1158724	1076428	1000602	1067959
20180628	neg	f5	intracellular	175	165.837	1.46843	1026840	1107074	1117728	1249328
20180628	neg	f5	extracellular	2630	165.979	19.7689	16317	15576.5	21706.7	22748.1
20180628	neg	f5	extracellular	792	166.009	1.75685	141347	95048.6	120541	117448
20180628	neg	f5	intracellular	1193	166.009	1.79093	43895.8	58643.3	54127.2	37558
20180628	neg	f5	extracellular	380	166.018	1.69645	193400	199114	172212	186597
20180628	neg	f5	extracellular	379	166.018	1.53929	267542	284991	297631	298786
20180628	neg	f5	intracellular	506	166.018	1.57937	209334	230089	135011	133752
20180628	neg	f5	intracellular	507	166.018	1.71597	146674	150477	99769.7	83597.7
20180628	neg	f5	intracellular	998	166.039	1.36064	36291.7	45803.4	31061.6	30422.8
20180628	neg	f5	extracellular	288	166.051	1.71302	302381	349591	285174	321699
20180628	neg	f5	intracellular	819	166.051	1.73687	98924.9	97040.2	60357.4	91145.7
20180628	neg	f5	extracellular	1519	166.075	3.0666	49797.6	45220.1	56527.8	44673.9
20180628	neg	f5	intracellular	2019	166.076	3.05575	27321.9	29566.6	19633.7	23163.7
20180628	neg	f5	extracellular	1592	166.079	3.05872	50131.2	41470.3	56148.9	53304.1
20180628	neg	f5	intracellular	2073	166.079	3.05744	25084.3	34621	26906.5	25350.5
20180628	neg	f5	extracellular	500	166.835	1.46523	186930	76228.2	128260	167001
20180628	neg	f5	intracellular	494	166.835	1.47678	219456	226396	190198	306155
20180628	neg	f5	extracellular	933	166.86	1.32869	78139	99349.1	85331.4	99789
20180628	neg	f5	intracellular	792	166.861	1.34089	137590	152706	106426	100130
20180628	neg	f5	extracellular	1904	166.996	1.66868	38365.2	32244.5	30770.6	37411.2
20180628	neg	f5	intracellular	2355	166.996	1.71691	10057.2	16263.2	11970.2	16207.2
20180628	neg	f5	extracellular	1397	167.012	1.32865	40656.8	50431.1	43816.3	56091.2
20180628	neg	f5	extracellular	51	167.021	1.71348	2482117	2280042	2833805	2675630
20180628	neg	f5	intracellular	138	167.021	1.74319	610909	910327	609301	536102
20180628	neg	f5	extracellular	3698	167.032	6.13382	7691.44	8496.99	7039.58	4724.07
20180628	neg	f5	intracellular	3550	167.046	25.6922	1931.09	2570.29	1658.82	1392.37
20180628	neg	f5	intracellular	927	167.048	1.99822	28400.2	102087	14910.2	59001.9
20180628	neg	f5	extracellular	2133	167.056	1.64377	13743.8	15100.4	17217	20334.3
20180628	neg	f5	extracellular	2132	167.056	1.8597	16937.8	14828.4	14732.4	24961.1
20180628	neg	f5	extracellular	416	167.834	1.42876	337111	325723	309203	330280
20180628	neg	f5	intracellular	430	167.834	1.46368	328070	351018	386043	307679
20180628	neg	f5	intracellular	1404	167.997	1.42478	17388.3	3824.72	16284.6	1325.13
20180628	neg	f5	intracellular	343	168.028	1.31717	73968.5	108786	69153.3	68052.2
20180628	neg	f5	intracellular	1787	168.036	1.36323	5420.06	3503.27	5144.63	6351.72
20180628	neg	f5	intracellular	363	168.043	1.31795	396546	434770	316022	357665
20180628	neg	f5	extracellular	958	168.832	1.45893	60673.2	56062.6	77572.1	83388.4
20180628	neg	f5	intracellular	877	168.832	1.46617	83936.8	72496.8	92559.8	91592.4
20180628	neg	f5	intracellular	2463	168.85	1.49152	7208.33	10991.7	14682.1	13629
20180628	neg	f5	extracellular	904	168.857	1.32877	114262	120260	88840.2	84353.9
20180628	neg	f5	intracellular	841	168.858	1.34966	94702.1	146348	88432.2	108849
20180628	neg	f5	intracellular	599	168.991	1.34139	16278.6	4255.12	5762.24	36240.5
20180628	neg	f5	intracellular	598	168.991	1.43955	126866	112299	118270	109866
20180628	neg	f5	extracellular	287	169.07	1.71199	258152	246106	298219	231472
20180628	neg	f5	extracellular	1997	169.831	1.44956	34217.9	27469.5	28531.6	22412.1
20180628	neg	f5	intracellular	1593	169.831	1.47354	38870.5	35623.1	31066.8	43957.5
20180628	neg	f5	extracellular	1605	169.834	1.6656	7881.6	9393.58	5755.77	7157.3
20180628	neg	f5	extracellular	1604	169.834	1.50118	36842.1	39451.9	38079.4	40949.9
20180628	neg	f5	intracellular	3027	169.952	1.68428	9722.48	5748.42	3828.77	5083.2
20180628	neg	f5	extracellular	1072	169.992	7.77461	95543.1	100482	96021	98162.7
20180628	neg	f5	intracellular	1646	169.992	7.63295	36625.3	42257.8	31419.2	31006.5
20180628	neg	f5	extracellular	1036	169.999	1.43806	9630.94	13434.5	27961.1	17945
20180628	neg	f5	intracellular	1292	169.999	1.51668	38698.8	41413.5	59817.1	44423.5
20180628	neg	f5	intracellular	2246	170.082	6.85333	21843.6	25076.7	18175.2	16098
20180628	neg	f5	intracellular	2435	170.829	1.48799	19428.5	15056.7	12130	16254.6
20180628	neg	f5	extracellular	3172	170.833	1.67647	6377.96	7684.89	3438.63	11075.2
20180628	neg	f5	extracellular	1999	170.847	1.43915	7468.63	21872	22620.9	28942.5
20180628	neg	f5	intracellular	1873	170.848	1.50566	19199.8	19972.3	35018.6	19528.7
20180628	neg	f5	extracellular	1841	170.855	1.34462	13549.8	29043.9	5200.58	25151.1
20180628	neg	f5	intracellular	1324	170.855	1.34566	45421.7	27074.7	22911.7	36401.9
20180628	neg	f5	intracellular	1933	170.884	1.53744	31296.7	14451.4	17053.5	19107
20180628	neg	f5	intracellular	2423	170.893	1.40426	3712.39	5248.79	5847.65	7556.68
20180628	neg	f5	intracellular	1261	170.902	1.41749	43151.9	36709.6	39992.4	2815.07
20180628	neg	f5	intracellular	1260	170.902	1.34647	36985.7	39752.6	41215.8	42313.4
20180628	neg	f5	extracellular	171	170.944	1.24569	920497	901290	878538	831799
20180628	neg	f5	extracellular	3739	170.995	7.7716	5795.32	5262.51	6348.75	5017.94
20180628	neg	f5	extracellular	393	170.997	1.50669	189384	167082	210398	179681
20180628	neg	f5	extracellular	392	170.997	1.36564	137826	126973	153762	147402
20180628	neg	f5	extracellular	3680	171.006	7.355	7586.11	8214.22	5467.03	5070.05
20180628	neg	f5	intracellular	628	171.006	1.35025	60934.4	25354.4	82000.9	86211.1
20180628	neg	f5	intracellular	627	171.006	1.42702	104798	89866	124495	123045
20180628	neg	f5	extracellular	3740	171.012	6.58035	6847.23	5650.27	5547.39	6430.73
20180628	neg	f5	intracellular	1971	171.012	6.45704	30572.4	28342.6	16855.3	19323.4
20180628	neg	f5	intracellular	1250	171.027	2.16115	16013.5	20566.4	16990.8	14904.5
20180628	neg	f5	extracellular	1037	171.06	15.4076	80669.1	78310.5	91295.2	98573.2
20180628	neg	f5	intracellular	1656	171.06	15.5005	45281.9	44793.1	35541.7	34599.9
20180628	neg	f5	extracellular	2127	171.067	24.9885	1672.51	330.043	1050.01	914.426
20180628	neg	f5	intracellular	1424	171.067	25.3746	1558.75	1392.06	279.579	1782.44
20180628	neg	f5	extracellular	2245	171.831	1.50417	17648	20563.3	6444.27	15097.1
20180628	neg	f5	extracellular	702	171.947	1.90667	69414.8	79012.1	89546.2	89147.6
20180628	neg	f5	extracellular	701	171.947	1.67643	137305	134744	117180	136956
20180628	neg	f5	intracellular	722	171.947	1.68421	166507	125948	165608	147513
20180628	neg	f5	extracellular	2598	171.996	1.43294	4792.76	2313.7	2387.43	2174.17
20180628	neg	f5	intracellular	2491	171.996	1.50177	8529.38	16052	19149.3	15109.8
20180628	neg	f5	intracellular	240	172.023	1.28779	153120	151367	211406	268109
20180628	neg	f5	extracellular	3618	172.061	2.16898	7812.46	8075.97	7780.8	9494.11
20180628	neg	f5	intracellular	3037	172.061	2.18349	11201.9	10359.4	7012.61	8049.88
20180628	neg	f5	intracellular	3296	172.07	10.1427	5861.07	5630.63	2665.8	5336.65
20180628	neg	f5	extracellular	2070	172.098	8.02516	33207.6	27635.7	22888.5	23657.9
20180628	neg	f5	extracellular	1070	172.098	1.85447	65259.2	59457.1	63363	53484.6
20180628	neg	f5	extracellular	1069	172.098	2.09611	90168.4	53982.2	66092.7	59169.5
20180628	neg	f5	extracellular	2069	172.098	8.64638	39577.6	27520.8	28110.4	28089
20180628	neg	f5	extracellular	1071	172.098	1.96105	61822.2	38242.6	45909.4	34349.2
20180628	neg	f5	intracellular	957	172.098	2.11661	42336.9	40466.6	24286.9	17717.6
20180628	neg	f5	intracellular	1665	172.098	8.51235	49321.1	45073.3	33094.7	34594.1
20180628	neg	f5	intracellular	1733	172.098	7.89627	44139.6	46815.5	28952.8	37775.2
20180628	neg	f5	intracellular	956	172.098	1.86851	64507.3	84519.6	38829.6	47787.8
20180628	neg	f5	extracellular	365	172.842	1.46466	373313	338913	369902	361819
20180628	neg	f5	intracellular	355	172.842	1.49655	370014	360403	456360	359804
20180628	neg	f5	intracellular	2333	172.871	1.56245	11511.9	21337.5	11665.2	19997.5
20180628	neg	f5	intracellular	2270	172.899	1.41204	16929.9	12164	15595.2	14578.8
20180628	neg	f5	intracellular	2363	172.947	1.88748	2449.69	1166.68	5878.96	2721.42
20180628	neg	f5	intracellular	2362	172.947	1.65637	18824.2	14469.6	17568.1	13731
20180628	neg	f5	intracellular	3357	172.962	2.16276	4394.89	6243	4222.98	2252.37
20180628	neg	f5	extracellular	860	172.991	7.29747	122503	106062	136116	113401
20180628	neg	f5	intracellular	1724	172.991	7.15874	37398.6	47667.2	38004.8	39284.4
20180628	neg	f5	extracellular	2642	172.999	2.88359	20453	19324.7	21165.9	17618.3
20180628	neg	f5	intracellular	3434	172.999	2.84491	4993.8	5522.86	3324.95	1400.85
20180628	neg	f5	extracellular	635	173.009	2.37466	10001.4	11997.9	11745.1	16767.2
20180628	neg	f5	intracellular	889	173.009	1.77248	98000.4	98342.6	56347.6	57893.3
20180628	neg	f5	intracellular	890	173.009	2.37437	61843.1	60503.3	48934	47521.3
20180628	neg	f5	intracellular	3262	173.046	3.47554	10315.7	6920.38	3429.92	2438.36
20180628	neg	f5	extracellular	2180	173.082	2.81731	34031.4	31355.6	29462.1	29396.8
20180628	neg	f5	extracellular	985	173.082	10.0852	114100	117007	31277.1	114690
20180628	neg	f5	intracellular	2817	173.082	2.81481	14064	14131.7	9617.37	8906.38
20180628	neg	f5	extracellular	1396	173.093	1.3713	55384.8	56267.4	55077.7	61548.4
20180628	neg	f5	intracellular	1368	173.093	1.40285	47512	48797	51612.5	46477.2
20180628	neg	f5	intracellular	348	173.104	1.27987	287046	302148	284518	312965
20180628	neg	f5	extracellular	1871	173.118	15.6366	11540.1	21128	1075.87	1348.58
20180628	neg	f5	extracellular	1870	173.118	14.019	16165.2	15881.5	5631.81	14226.1
20180628	neg	f5	extracellular	1668	173.843	1.46482	41465.8	31616	38195.6	48362.7
20180628	neg	f5	intracellular	1618	173.843	1.38821	25906.5	24722.4	31330.7	40239.3
20180628	neg	f5	intracellular	1739	173.869	1.56546	34572.1	40986.5	39583.8	30906.6
20180628	neg	f5	extracellular	3629	173.995	7.29554	7619.66	5787.23	7872.96	6478.83
20180628	neg	f5	extracellular	1227	174.002	1.89664	14326	17801.5	17467	12729.7
20180628	neg	f5	extracellular	1226	174.002	1.64786	48812.9	45733.8	44004.3	53367.9
20180628	neg	f5	intracellular	1135	174.002	1.65	54270.1	55308.2	67882.4	80403.7
20180628	neg	f5	extracellular	803	174.041	1.72482	117022	134155	63346.8	59908.4
20180628	neg	f5	intracellular	39	174.041	1.73695	3753972	4098601	1486783	1336574
20180628	neg	f5	extracellular	3038	174.056	4.23759	18551.2	17360	16421	13782.7
20180628	neg	f5	extracellular	1005	174.056	12.5503	101817	112267	55032.6	44599.1
20180628	neg	f5	intracellular	2925	174.056	12.5709	14287.2	15003.8	1547.81	3849.37
20180628	neg	f5	intracellular	2555	174.056	4.11277	16476.2	21747.4	12169	12192.8
20180628	neg	f5	extracellular	3973	174.067	25.0509	1313.68	1377.24	1697.63	566.232
20180628	neg	f5	extracellular	1175	174.077	1.91696	72609.4	71259.3	66792.4	72907.4
20180628	neg	f5	intracellular	2135	174.077	1.93685	23486	26816.7	18082.1	18265.5
20180628	neg	f5	extracellular	352	174.839	1.45616	373040	351953	386019	330071
20180628	neg	f5	intracellular	2327	174.861	1.47841	9976.14	11916.5	4394.68	20053.9
20180628	neg	f5	extracellular	1278	174.887	1.4596	58289.4	62032.3	74866.3	83761.6
20180628	neg	f5	extracellular	2281	174.934	1.15953	10699.9	9394.56	18760.5	16643.3
20180628	neg	f5	extracellular	1151	174.978	2.02664	73650.6	77828.4	81297.6	70837.7
20180628	neg	f5	intracellular	1749	174.978	2.03572	38333.2	47133.6	28642.3	34374.8
20180628	neg	f5	extracellular	3880	174.987	7.3086	3794.38	4912.01	3835.43	4129.23
20180628	neg	f5	extracellular	3803	174.991	2.87234	4945.82	3197.28	3055.65	3761.93
20180628	neg	f5	extracellular	3666	174.995	2.87059	5077.76	4259.78	3549.04	6493.75
20180628	neg	f5	extracellular	90	175.025	1.62451	704084	798839	1099850	975558
20180628	neg	f5	extracellular	89	175.025	1.72406	860820	938529	1168757	1089784
20180628	neg	f5	intracellular	161	175.025	2.17545	6994.15	5857.02	2631.03	5148.47
20180628	neg	f5	intracellular	160	175.025	1.74172	274220	367962	354953	382372
20180628	neg	f5	intracellular	396	175.044	1.74319	244490	275721	79864.7	93933.9
20180628	neg	f5	extracellular	3348	175.059	12.5375	12432.7	12110.7	5317.42	4271.73
20180628	neg	f5	extracellular	1484	175.061	6.84088	15322.2	10556.9	15884.6	10286.3
20180628	neg	f5	extracellular	1483	175.061	6.01722	21594.4	17183.2	14434.1	23007.9
20180628	neg	f5	extracellular	1482	175.061	3.08179	59675	58167.7	63443.2	55294.5
20180628	neg	f5	intracellular	2514	175.061	5.90579	5265.24	10480.3	5056.14	4528.32
20180628	neg	f5	intracellular	2515	175.061	2.6042	9875.64	7580.51	5026.1	5341.03
20180628	neg	f5	intracellular	2513	175.061	3.08024	20032.8	22464.3	14818.4	13611.4
20180628	neg	f5	extracellular	1743	175.84	1.46922	39722.7	39301.8	35178	42248.1
20180628	neg	f5	intracellular	1533	175.84	1.49802	44257.3	39012.7	44039.2	28303.2
20180628	neg	f5	intracellular	2708	175.866	1.56547	14664.4	18995	23506.2	23423.8
20180628	neg	f5	extracellular	1748	175.952	2.03729	34018.1	36859.2	41088	35228.9
20180628	neg	f5	intracellular	1563	175.952	2.0323	50484.3	49945.1	44219.5	52569.9
20180628	neg	f5	extracellular	757	175.969	1.13503	154198	175697	164860	129086
20180628	neg	f5	extracellular	3359	175.989	2.86872	8087.18	9993.39	8678.88	5254.24
20180628	neg	f5	intracellular	3505	175.989	2.88645	2276.61	4227.38	2190.06	1881.77
20180628	neg	f5	intracellular	3552	175.994	25.6698	1832.84	1866.21	1476.67	1449.6
20180628	neg	f5	intracellular	3551	175.994	25.4062	1325.34	1659.15	1495.01	1676.69
20180628	neg	f5	extracellular	521	176.009	1.26962	172538	164219	187761	141419
20180628	neg	f5	intracellular	452	176.009	1.30713	135982	166937	100125	103610
20180628	neg	f5	extracellular	646	176.028	1.63273	43422.6	58498.7	62757.5	56093.9
20180628	neg	f5	intracellular	1163	176.028	1.74022	16507.4	26073.2	17551.7	16471.6
20180628	neg	f5	extracellular	2577	176.039	5.58201	17525.4	17043.2	6674.2	17043.1
20180628	neg	f5	intracellular	1590	176.039	5.4593	51108.7	55354.1	35697.3	36226.3
20180628	neg	f5	extracellular	3960	176.046	25.1216	1277.71	759.916	2124.23	3016.35
20180628	neg	f5	intracellular	2897	176.093	1.881	8432.85	14024.2	6485.07	6953.77
20180628	neg	f5	extracellular	814	176.837	1.45578	121588	104666	114423	115176
20180628	neg	f5	intracellular	773	176.837	1.49228	108351	105977	160301	101933
20180628	neg	f5	extracellular	2050	176.884	1.46107	28502.5	24799	26363.8	25431.5
20180628	neg	f5	intracellular	2393	176.884	1.48702	21037	14924.4	10303.2	18456.8
20180628	neg	f5	extracellular	735	176.9	1.49662	52857.2	62206.6	91040.7	46831.8
20180628	neg	f5	intracellular	2193	176.901	1.42013	4648.01	11833.6	15504.9	15445.9
20180628	neg	f5	intracellular	2192	176.901	1.54043	18207.7	20786.7	20263.8	11029.3
20180628	neg	f5	intracellular	362	176.936	1.40832	96123.5	74509.3	88264.2	99309.3
20180628	neg	f5	extracellular	2309	176.975	2.02672	26915.8	24186.7	28728.9	18308.2
20180628	neg	f5	intracellular	2852	176.975	2.03412	7122.15	12466.1	11115.5	10363.2
20180628	neg	f5	extracellular	2699	177.023	2.69036	20800.4	23280.5	20392.9	17774.2
20180628	neg	f5	intracellular	2771	177.023	2.6887	10074.9	16053.1	7948.32	10113.5
20180628	neg	f5	extracellular	522	177.04	1.56083	114223	103077	147729	177581
20180628	neg	f5	intracellular	1403	177.04	1.57452	53381	42930.5	40095.2	48182.8
20180628	neg	f5	extracellular	739	177.042	25.2094	2861.55	1217.7	1839.02	3066.98
20180628	neg	f5	intracellular	3402	177.042	25.3684	2296.73	3009.63	1637.09	2881.27
20180628	neg	f5	extracellular	1916	177.077	2.44737	37539.6	39700.2	40833.7	40373.2
20180628	neg	f5	intracellular	2668	177.077	2.45279	15629.1	18549	12250.6	11807.2
20180628	neg	f5	extracellular	2669	177.092	18.1808	20170.5	20948.1	19848	18119.5
20180628	neg	f5	intracellular	2490	177.837	1.49213	6410.03	9460.66	22014.8	8751.39
20180628	neg	f5	extracellular	1571	177.845	1.48021	26821.8	29766.2	24324.7	30110.3
20180628	neg	f5	intracellular	1639	177.845	1.49849	21593	28188.4	29133.2	22698.4
20180628	neg	f5	intracellular	1640	177.845	1.57638	13548.9	17070.1	17765.1	18224.3
20180628	neg	f5	intracellular	3509	178.026	25.263	2099.07	1318.98	1195.88	1870.78
20180628	neg	f5	extracellular	54	178.051	7.64504	3974599	4100174	4072094	3661452
20180628	neg	f5	intracellular	129	178.051	7.53365	1359382	1676764	1094365	1181150
20180628	neg	f5	extracellular	2831	178.054	5.62369	13832.3	13574.3	17452.5	14200.4
20180628	neg	f5	extracellular	3955	178.062	24.7843	239.725	1675.03	1780.55	733.712
20180628	neg	f5	extracellular	3954	178.062	24.9546	1574.57	399.996	1105.72	801.184
20180628	neg	f5	extracellular	2836	178.834	1.45978	6231.82	8329.61	5433.54	7703.33
20180628	neg	f5	intracellular	2638	178.834	1.47928	7797.56	11086	6531.3	9785.38
20180628	neg	f5	intracellular	2326	178.859	1.46175	9697.91	13068	12443.4	18713.5
20180628	neg	f5	intracellular	1628	178.92	1.63593	40140	24530.2	36457	16610.8
20180628	neg	f5	intracellular	1815	178.994	1.67881	28746.8	30719.6	29021.4	31012.8
20180628	neg	f5	intracellular	2995	178.996	2.33672	4440.75	5491.84	3765.94	4179.46
20180628	neg	f5	extracellular	1577	178.996	2.518	4713.47	8483.33	9322.23	14022.4
20180628	neg	f5	extracellular	1576	178.996	2.26428	16320.8	22112.8	28392.2	36400.5
20180628	neg	f5	intracellular	2996	178.996	2.51824	1683.12	1463.34	522.345	1346.06
20180628	neg	f5	extracellular	3930	179.021	25.1788	2593.13	2650.61	1913.62	1942.38
20180628	neg	f5	intracellular	3504	179.021	25.3635	343.428	2331.15	2459.67	2284.35
20180628	neg	f5	extracellular	3736	179.035	5.68388	2750.47	3331.8	2034.15	2352.45
20180628	neg	f5	extracellular	3920	179.046	25.0797	1982.58	2707.29	1272.98	2216.73
20180628	neg	f5	extracellular	2891	179.048	7.6689	17239.5	14639.8	12642.4	13519
20180628	neg	f5	intracellular	1573	179.048	5.16341	14149.5	54580.1	7894.69	35613.2
20180628	neg	f5	extracellular	418	179.054	7.66545	376377	392409	377039	343048
20180628	neg	f5	intracellular	811	179.054	7.53173	130689	142801	99874.6	102601
20180628	neg	f5	extracellular	49	179.056	1.31047	1139781	1064133	1108655	1072654
20180628	neg	f5	extracellular	50	179.056	1.57819	1150248	1282298	1066950	1132974
20180628	neg	f5	intracellular	87	179.056	1.31288	1576288	1881396	2376266	2597493
20180628	neg	f5	extracellular	3593	179.071	10.0932	6275.44	7012.52	6486.16	9691.36
20180628	neg	f5	intracellular	2185	179.842	1.49624	18306.8	24844	14943.1	20723.8
20180628	neg	f5	intracellular	2636	179.842	1.50012	18306.8	24844	26954.6	20723.8
20180628	neg	f5	extracellular	3127	179.883	10.3572	11501	13442	11185.6	11975
20180628	neg	f5	intracellular	3383	179.883	10.2983	7398.26	5096.35	2852.49	3458.06
20180628	neg	f5	extracellular	3936	180.005	25.4352	2085.56	1759.31	1047	2270.82
20180628	neg	f5	extracellular	3849	180.012	9.26074	4327.42	5481.63	5625.55	4833.31
20180628	neg	f5	intracellular	1907	180.034	1.38257	8163.64	10063.8	3263.72	12833.2
20180628	neg	f5	extracellular	3598	180.053	2.9581	9824.41	6098.22	8235.59	7529.46
20180628	neg	f5	extracellular	2814	180.055	7.67434	17412.7	19131.8	19869.1	16366.4
20180628	neg	f5	extracellular	3378	180.058	7.66352	8298.51	6110.22	4194.45	6333.81
20180628	neg	f5	extracellular	423	180.059	1.60303	30977	63950.8	14103.5	87574.1
20180628	neg	f5	intracellular	223	180.059	1.61757	40157.9	34742.6	26793.3	29539.8
20180628	neg	f5	intracellular	222	180.059	1.31974	8272.35	136756	166663	156561
20180628	neg	f5	extracellular	15	180.066	1.94809	23481990	24629280	24749690	22670030
20180628	neg	f5	intracellular	16	180.066	1.97884	15808490	17382410	13983860	12728060
20180628	neg	f5	extracellular	3179	180.103	17.3513	11132.5	12505.1	11601.6	6415.16
20180628	neg	f5	intracellular	2662	180.103	17.4419	16656.8	19605.8	12212.7	12028.3
20180628	neg	f5	extracellular	2381	180.859	1.41499	18934	14966.1	14605.7	16641
20180628	neg	f5	intracellular	2165	180.86	1.479	22516.7	23287.8	26176	30890.9
20180628	neg	f5	intracellular	2710	180.917	1.64804	6772.42	5473.5	5948.72	6514.52
20180628	neg	f5	extracellular	847	180.921	2.17085	2089.97	3878.12	3847.75	4966.34
20180628	neg	f5	extracellular	846	180.921	1.60107	127709	120955	105916	111298
20180628	neg	f5	intracellular	799	180.921	1.62052	154270	94183.6	120805	145652
20180628	neg	f5	intracellular	63	180.973	1.23668	4261430	4421780	4959798	4932952
20180628	neg	f5	extracellular	3934	180.992	24.7764	2012.01	1970.87	3352.92	1389.49
20180628	neg	f5	extracellular	3933	180.993	24.9886	1924.58	828.577	2082	1702.03
20180628	neg	f5	intracellular	371	181.038	1.34268	111944	110766	238239	99018.1
20180628	neg	f5	extracellular	264	181.051	6.68865	651079	611230	578624	613596
20180628	neg	f5	intracellular	328	181.051	6.55581	432084	490644	341313	304198
20180628	neg	f5	extracellular	2462	181.054	11.5342	20152.7	23783.7	23286.3	20325.2
20180628	neg	f5	intracellular	3339	181.054	11.5205	4075.35	6638.22	6722.73	5749.7
20180628	neg	f5	extracellular	895	181.064	1.96094	86237.1	96221.9	107149	80450.3
20180628	neg	f5	intracellular	1365	181.064	1.9808	60194.7	62795.2	44184.9	48855.5
20180628	neg	f5	extracellular	70	181.07	1.95929	2323285	2409375	2451483	2248981
20180628	neg	f5	intracellular	133	181.07	1.98234	1543068	1687818	1374236	1238763
20180628	neg	f5	extracellular	478	181.072	1.26216	181138	190918	158342	186454
20180628	neg	f5	intracellular	245	181.072	1.31463	113159	125835	170201	179282
20180628	neg	f5	intracellular	110	181.072	1.8782	12219.2	17561.8	7060.11	6434.87
20180628	neg	f5	extracellular	3892	181.098	3.69899	4804.94	2364.97	981.239	1733.59
20180628	neg	f5	extracellular	2305	181.838	1.37139	9083.18	7550.02	3060.57	2872.61
20180628	neg	f5	extracellular	729	181.918	1.58914	150188	161304	153602	150478
20180628	neg	f5	intracellular	681	181.918	1.63826	147876	167563	172719	169139
20180628	neg	f5	extracellular	3866	181.932	0.538333	3804.99	4136.46	2282.69	936.213
20180628	neg	f5	extracellular	3867	181.932	0.710432	2985.47	961.193	1007.53	1831.54
20180628	neg	f5	intracellular	445	181.966	1.32185	186042	198965	138673	113986
20180628	neg	f5	intracellular	721	181.976	1.26816	121728	135941	159510	145658
20180628	neg	f5	extracellular	3543	182.046	7.17532	7109	10928.4	6343.71	8128.17
20180628	neg	f5	extracellular	1808	182.046	3.01315	28541.8	34347.4	39443.3	33071.9
20180628	neg	f5	intracellular	2862	182.046	2.96284	13393.3	14147.8	9192.86	12004
20180628	neg	f5	extracellular	1442	182.054	6.68865	64729.9	66622.5	54087.8	57761.8
20180628	neg	f5	intracellular	1641	182.054	6.55581	44553.9	43645.3	31016.8	31063.6
20180628	neg	f5	extracellular	878	182.071	1.96288	83678.8	105711	115155	111982
20180628	neg	f5	intracellular	1141	182.071	1.98234	72609.9	74107.2	60736.1	53239.3
20180628	neg	f5	intracellular	1657	182.074	1.98051	29449.3	40887.6	28174.7	27214
20180628	neg	f5	extracellular	1637	182.082	8.73559	50767.9	53677.6	46431.7	47383.8
20180628	neg	f5	intracellular	2578	182.082	8.61322	17293.8	19510.6	13619.9	13450.1
20180628	neg	f5	intracellular	2856	182.862	1.46888	3830.27	2689.6	4518.07	6355.27
20180628	neg	f5	intracellular	1440	182.917	1.63105	54744	25815.3	52408	38454.2
20180628	neg	f5	intracellular	1265	182.977	1.26165	46537.6	57165.6	40647.8	53660.4
20180628	neg	f5	extracellular	2244	182.991	2.15409	18445.7	21122.6	21320.9	19911.3
20180628	neg	f5	intracellular	1583	182.991	2.06523	36507.6	42481.5	31087.5	32636.3
20180628	neg	f5	intracellular	1582	182.991	2.16962	39034.9	35676.3	28862.9	32889.5
20180628	neg	f5	extracellular	1349	183.006	1.34065	29804.6	14396.5	11816.3	45481.7
20180628	neg	f5	extracellular	605	183.027	2.8727	204777	210490	205576	205890
20180628	neg	f5	intracellular	1174	183.027	2.85097	66741.1	54597.7	61850.1	59667.6
20180628	neg	f5	extracellular	935	183.035	1.27823	85722.8	81926.6	41830.2	75704.1
20180628	neg	f5	intracellular	863	183.035	1.34686	33762	31737.3	83107.2	28917.4
20180628	neg	f5	intracellular	2212	183.066	10.4631	31581.3	28415.3	22233	21561
20180628	neg	f5	extracellular	1613	183.916	1.61591	56026.7	51397	42312	53506.9
20180628	neg	f5	intracellular	1525	183.916	1.62674	49333.3	56173.9	43057	53011.1
20180628	neg	f5	extracellular	998	184.02	1.49216	73400.1	50818.5	64449.5	46317.1
20180628	neg	f5	intracellular	2011	184.02	1.52428	21461.3	23515	10786.5	11003
20180628	neg	f5	extracellular	3084	184.031	2.87961	15651.4	15984.2	12698.9	12382.4
20180628	neg	f5	intracellular	3502	184.031	2.85208	5122.81	4788.7	2042.88	2952.18
20180628	neg	f5	extracellular	2747	184.061	5.70148	3814.36	3420	18034.8	19420.9
20180628	neg	f5	extracellular	2062	184.098	9.40699	4964.42	581.971	4656.08	2388.42
20180628	neg	f5	extracellular	2060	184.098	8.76491	30839.5	36764.2	33874.8	33644.9
20180628	neg	f5	extracellular	2061	184.098	9.884	6030.03	5914.02	4904.31	3507.87
20180628	neg	f5	intracellular	3055	184.098	8.63535	10176.6	10534.5	7528.77	7915.53
20180628	neg	f5	intracellular	1957	184.098	9.8069	30446.6	38638.8	24438.3	21663
20180628	neg	f5	intracellular	1956	184.098	9.33068	28879.8	35446.7	3926.25	24969.6
20180628	neg	f5	intracellular	1229	184.955	1.80033	55157.7	38636.7	53671.5	41986
20180628	neg	f5	intracellular	1117	184.986	1.52281	35260.9	28422	33189.7	43534.9
20180628	neg	f5	extracellular	2297	184.991	6.83892	7294.89	15707.9	19935	17572.9
20180628	neg	f5	extracellular	2398	184.991	5.98977	14315.4	17643.8	19524.2	19366.7
20180628	neg	f5	extracellular	666	185.007	2.00642	196995	112731	128988	172854
20180628	neg	f5	intracellular	707	185.007	2.04465	163739	184289	131425	161142
20180628	neg	f5	extracellular	698	185.022	1.34058	187647	98512.9	47890.4	158585
20180628	neg	f5	intracellular	1499	185.022	1.3691	26798.3	37801.5	3268.77	6973.93
20180628	neg	f5	extracellular	3164	185.028	8.84728	5566.34	3612.06	4451.5	4616.29
20180628	neg	f5	extracellular	2498	185.043	3.18931	7699.9	7332.52	6631.47	3708.75
20180628	neg	f5	extracellular	2497	185.043	4.21556	9417.53	7838.1	7147.57	9447.04
20180628	neg	f5	extracellular	2496	185.043	3.49591	10158.2	13046.1	13150	14702
20180628	neg	f5	extracellular	2495	185.043	2.72632	23451.6	26916.3	24529.3	21689.8
20180628	neg	f5	intracellular	3467	185.043	4.13461	4423.13	5476	2916.28	1566.81
20180628	neg	f5	intracellular	2331	185.043	3.45256	6841.3	7671.18	5666.57	7193.2
20180628	neg	f5	intracellular	2330	185.043	2.71587	20903	25920	14758.4	19047.8
20180628	neg	f5	extracellular	2738	185.045	8.07597	20299.5	19626.6	18878.8	17427.2
20180628	neg	f5	extracellular	2559	185.963	2.03745	12212.5	12247.6	12003	12714.5
20180628	neg	f5	intracellular	1608	185.97	1.8345	37496.4	34453.5	37522.7	38638.6
20180628	neg	f5	extracellular	461	185.994	1.76842	334035	307860	299464	282931
20180628	neg	f5	intracellular	754	185.994	1.7751	111800	105482	81981.2	89658.2
20180628	neg	f5	extracellular	3169	186.01	2.03167	9281.12	12655.3	10584.1	13825
20180628	neg	f5	extracellular	1270	186.023	1.85057	63404.2	37613	68364.5	35852
20180628	neg	f5	intracellular	1634	186.023	1.87942	35971	30906.4	26979.8	19912.3
20180628	neg	f5	extracellular	3961	186.031	25.269	969.195	2756.43	804.137	2749.07
20180628	neg	f5	intracellular	3540	186.031	25.3054	1121.17	1361.53	1878.27	1525.69
20180628	neg	f5	intracellular	259	186.038	1.29282	127756	142155	157357	188512
20180628	neg	f5	extracellular	3405	186.041	4.89219	11110.1	11694	12256.7	11541.1
20180628	neg	f5	intracellular	3484	186.041	4.79175	1521.65	6206.69	3536.22	2016
20180628	neg	f5	extracellular	284	186.045	1.71348	280113	312600	353169	299367
20180628	neg	f5	extracellular	283	186.045	1.57716	346666	442723	406138	445612
20180628	neg	f5	intracellular	415	186.046	1.74169	138766	202249	123501	145897
20180628	neg	f5	intracellular	414	186.046	1.61757	297041	315046	176402	240191
20180628	neg	f5	intracellular	3365	186.085	13.2578	6619.84	5975.33	2592.22	4490.58
20180628	neg	f5	extracellular	2447	186.113	2.78678	20866	16373.5	17628	16692.5
20180628	neg	f5	intracellular	2306	186.114	9.09296	26913.4	509.737	1486.79	1153.65
20180628	neg	f5	intracellular	2051	186.114	2.76572	21167.6	18511.9	13622.9	14499.6
20180628	neg	f5	extracellular	2320	186.856	1.52215	13904.2	4054.5	8681.23	10075.5
20180628	neg	f5	intracellular	1920	186.856	1.53149	20766.2	17862.1	24399.7	22409.4
20180628	neg	f5	intracellular	1802	186.968	1.83311	21375.8	24913.6	24402	35597.2
20180628	neg	f5	extracellular	1818	187.001	1.59015	15097.4	21408.1	6796.81	6942.05
20180628	neg	f5	intracellular	1332	187.001	1.61762	57487	56042.9	58609.9	48369.8
20180628	neg	f5	extracellular	3839	187.007	8.41153	4655.45	4179.41	4862.81	3100.64
20180628	neg	f5	extracellular	2134	187.007	3.50181	22844.1	23349	35372.4	20798
20180628	neg	f5	extracellular	1441	187.007	5.48218	62134.9	57597.1	68180.5	60653.6
20180628	neg	f5	extracellular	119	187.007	10.359	1932907	1847808	2146993	1988431
20180628	neg	f5	intracellular	248	187.007	10.3039	679070	779102	440589	524217
20180628	neg	f5	extracellular	950	187.014	5.97377	44147	75978	101832	65588
20180628	neg	f5	extracellular	949	187.014	6.84863	98501.9	87658	85917.2	93805.1
20180628	neg	f5	intracellular	2010	187.014	5.8961	31440.5	27937.3	29820.4	23419.2
20180628	neg	f5	intracellular	1766	187.014	6.73745	35340.5	44685.6	30828.8	33383
20180628	neg	f5	extracellular	1505	187.019	1.32443	56190.2	28541.7	35480.5	21484.1
20180628	neg	f5	extracellular	1143	187.038	1.31186	31770.6	26665.3	30103.8	32898.3
20180628	neg	f5	intracellular	1994	187.038	1.34379	19781.5	10832.1	5711.8	10832.5
20180628	neg	f5	extracellular	98	187.042	1.71348	1131899	1287435	1388815	1296735
20180628	neg	f5	extracellular	97	187.042	1.57424	1472357	1783241	1729667	1669273
20180628	neg	f5	intracellular	137	187.042	1.61906	1090337	1163639	875205	964644
20180628	neg	f5	extracellular	3484	187.061	6.11763	7348.15	7314.88	6461.79	7278.42
20180628	neg	f5	extracellular	3483	187.061	3.37859	10589	8432.64	10766.8	9597.6
20180628	neg	f5	extracellular	3147	187.109	3.66495	2753.9	8347.46	3668.73	6311.48
20180628	neg	f5	intracellular	3302	187.109	3.61861	4576.28	7904.4	2346.42	3453.63
20180628	neg	f5	extracellular	1709	187.134	16.7042	42813.9	40511.8	32441	32675.4
20180628	neg	f5	intracellular	2477	187.966	1.83909	6918.38	2088.65	16896.7	10859.2
20180628	neg	f5	extracellular	852	187.991	1.75548	90414.1	77629.3	80901.8	57717.4
20180628	neg	f5	intracellular	1547	187.991	1.79522	45694.7	47727.4	44357.9	33125.4
20180628	neg	f5	extracellular	3249	188.006	10.359	14379.9	14228.2	14544.6	10822.9
20180628	neg	f5	extracellular	820	188.01	10.3555	140512	144472	156865	139118
20180628	neg	f5	intracellular	1552	188.01	10.2979	39708.1	57196	34879.3	41673.9
20180628	neg	f5	extracellular	3047	188.035	7.76091	16857.3	16870	16730.3	14563.4
20180628	neg	f5	intracellular	3330	188.035	7.6232	5965.44	7426.57	3267.4	6346.17
20180628	neg	f5	intracellular	3471	188.039	2.26768	5402.14	2378.31	3299.31	3497.73
20180628	neg	f5	intracellular	2424	188.039	7.00021	20431.5	16012.5	12229.8	13520.5
20180628	neg	f5	extracellular	711	188.045	1.57714	66382.8	106424	98407.8	121638
20180628	neg	f5	intracellular	945	188.045	1.61906	75341.1	72460	69987.3	65518.2
20180628	neg	f5	intracellular	946	188.046	1.88565	8148.34	10364.1	5341.15	7172.49
20180628	neg	f5	extracellular	709	188.056	1.50539	80716.6	63741.5	97190	77647.2
20180628	neg	f5	extracellular	708	188.056	1.3669	86075.4	63440.9	92151.8	98609.4
20180628	neg	f5	intracellular	377	188.056	1.91925	180263	129582	119905	109710
20180628	neg	f5	intracellular	378	188.056	1.52281	166459	167372	136202	122338
20180628	neg	f5	extracellular	3296	188.093	2.79251	12483.6	14249.1	7243.93	9053.02
20180628	neg	f5	extracellular	1332	188.093	6.87016	57091.5	60324	60412.7	65934.1
20180628	neg	f5	intracellular	1340	188.093	6.73167	49619.9	50932.4	48024.3	41983.6
20180628	neg	f5	intracellular	3465	188.093	2.77244	5498.8	5560.24	2409.01	3279.95
20180628	neg	f5	extracellular	643	188.856	1.63659	45869.8	37401.5	19831	44434.7
20180628	neg	f5	extracellular	642	188.856	1.5164	153917	138962	125666	145044
20180628	neg	f5	intracellular	653	188.856	1.53847	151006	158510	130116	173455
20180628	neg	f5	intracellular	654	188.857	1.43739	4798.14	11786.1	21876	17639.8
20180628	neg	f5	intracellular	1544	188.866	1.43158	27357	21232.8	23366.9	36546.6
20180628	neg	f5	extracellular	3908	188.913	0.671973	2841.36	2062.23	1854.91	2334.14
20180628	neg	f5	extracellular	662	188.949	1.57084	99844.9	132615	154664	95590.2
20180628	neg	f5	intracellular	468	188.95	1.73861	148241	205164	160059	177038
20180628	neg	f5	extracellular	3673	188.986	4.28694	2517.3	8554.47	8345.21	6289.71
20180628	neg	f5	extracellular	1128	188.986	6.86024	75498.7	69138	87062.2	67889.6
20180628	neg	f5	intracellular	3566	188.986	4.20566	2246.32	2441.53	1268.11	769.57
20180628	neg	f5	intracellular	2518	188.986	6.73133	11489.8	20536.8	14250.2	14630.7
20180628	neg	f5	extracellular	1204	189.003	10.359	85663.2	79907.9	91164.9	80177.5
20180628	neg	f5	intracellular	2256	189.003	10.2979	25858.4	30541	20994.1	22081.5
20180628	neg	f5	extracellular	3318	189.007	5.9994	4745.38	5852.12	3752.32	10713.5
20180628	neg	f5	intracellular	3412	189.007	5.88238	4219.5	6713.48	2191.93	6040.9
20180628	neg	f5	intracellular	3403	189.007	6.7192	3140.15	5075.8	2151.59	1254.31
20180628	neg	f5	extracellular	3493	189.007	6.84857	4304.11	5061.69	7172.89	3676.95
20180628	neg	f5	extracellular	3202	189.011	10.3608	13968.9	11149.9	15797.7	12272.7
20180628	neg	f5	extracellular	2182	189.011	5.97958	18557.2	16423.4	27957.3	23742.9
20180628	neg	f5	extracellular	1781	189.011	6.84662	18815	34300.9	24211.7	32662
20180628	neg	f5	intracellular	2714	189.011	5.87211	11342.7	15094.6	11294.3	10344.8
20180628	neg	f5	intracellular	2725	189.011	6.70815	8811.59	13870.6	14724.5	10646.6
20180628	neg	f5	intracellular	3257	189.021	1.89698	4293.67	5805.29	3668.9	4913.21
20180628	neg	f5	extracellular	146	189.04	1.88366	892523	920866	873940	905318
20180628	neg	f5	intracellular	490	189.04	1.9711	177054	225877	161800	131573
20180628	neg	f5	intracellular	2549	189.06	1.91317	12183.8	11906.1	8819.67	8704
20180628	neg	f5	extracellular	2572	189.077	6.98992	10739.3	10948.6	11058	7944.54
20180628	neg	f5	extracellular	2571	189.077	5.39069	10278.8	17036.3	16527.8	17980.5
20180628	neg	f5	extracellular	2570	189.077	5.74839	23560.1	19044.3	2305.97	2644.18
20180628	neg	f5	intracellular	3091	189.077	5.57204	1664.23	8240.94	867.284	1082.21
20180628	neg	f5	intracellular	3090	189.077	5.31805	8310.59	3649.11	5217.81	5320.72
20180628	neg	f5	extracellular	3874	189.113	10.8517	5812.91	5138.78	3025.3	2020.72
20180628	neg	f5	intracellular	3047	189.113	10.8104	11569.7	13067	5629.55	4500.2
20180628	neg	f5	intracellular	3048	189.113	10.459	9958.9	9471.54	1851.98	6359
20180628	neg	f5	extracellular	614	189.854	1.62073	47877.5	36678.6	51479.4	48395.6
20180628	neg	f5	extracellular	613	189.854	1.50055	200911	174916	186364	183058
20180628	neg	f5	intracellular	586	189.854	1.53424	144000	228790	157671	207891
20180628	neg	f5	intracellular	587	189.854	1.43814	18076.3	7450.14	20072.1	22898.2
20180628	neg	f5	intracellular	2155	189.864	1.42302	23489	5692.76	18869.7	26531
20180628	neg	f5	intracellular	3083	189.957	1.68634	3701.04	3482.99	2693.56	5682.72
20180628	neg	f5	intracellular	906	189.989	1.32874	93541.1	111482	92833	87362.7
20180628	neg	f5	extracellular	3042	190.004	6.85249	15111.4	11282.3	16194.5	16849.3
20180628	neg	f5	extracellular	2469	190.004	6.00024	12396.8	19782.4	2839.88	20290.6
20180628	neg	f5	intracellular	3078	190.004	5.90407	4512.86	12592.1	9293.34	8439.86
20180628	neg	f5	intracellular	3249	190.005	6.72587	8982.25	7270.96	5518.34	7436.42
20180628	neg	f5	extracellular	3724	190.006	10.3608	5327.48	6851.48	4634.77	5977.79
20180628	neg	f5	extracellular	247	190.018	1.61432	45336.9	19609.8	64636.2	86568.1
20180628	neg	f5	extracellular	246	190.018	1.44312	125450	141449	179722	189983
20180628	neg	f5	intracellular	172	190.018	1.86552	2570.26	5138.34	6175.6	5954.34
20180628	neg	f5	extracellular	2678	190.037	7.76427	25137.9	15580.5	17064.5	20163.8
20180628	neg	f5	intracellular	3255	190.037	7.60383	8493.5	5229.99	3670.48	4992.61
20180628	neg	f5	extracellular	1045	190.044	1.95609	32964.1	29065.5	37820.4	28459.7
20180628	neg	f5	intracellular	2599	190.044	1.96523	13320.5	13942.1	5994.68	10630.6
20180628	neg	f5	extracellular	2926	190.051	8.71959	15053.5	15365.3	14963	9587.12
20180628	neg	f5	extracellular	713	190.051	4.20763	15200	18049.3	16312.2	12062.4
20180628	neg	f5	extracellular	1556	190.051	13.829	48937	56812.4	25397.8	22430.1
20180628	neg	f5	extracellular	997	190.051	12.5387	112657	118629	58541.5	52819.4
20180628	neg	f5	extracellular	712	190.051	3.39867	191212	169867	76763.9	64726
20180628	neg	f5	intracellular	989	190.051	4.12181	17598.1	19193.3	9929.45	15001
20180628	neg	f5	intracellular	2757	190.051	12.55	12318.1	16708.8	2343.09	2862.43
20180628	neg	f5	intracellular	3285	190.051	8.59957	7106.04	8292.12	4831.9	4893.8
20180628	neg	f5	intracellular	988	190.051	3.36414	97690.1	107943	29580.2	25970.1
20180628	neg	f5	extracellular	1122	190.054	6.16091	67677.9	75339	84677.2	77460
20180628	neg	f5	intracellular	636	190.054	6.03987	190320	198050	156619	149099
20180628	neg	f5	intracellular	3561	190.062	25.4542	828.117	1006.77	1223.57	725.907
20180628	neg	f5	extracellular	2303	190.072	1.97246	13457.5	8390.16	15725.6	9115.02
20180628	neg	f5	intracellular	585	190.072	1.99508	62797	49694.2	58259.7	57009.4
20180628	neg	f5	extracellular	965	190.852	1.48772	51358.7	65653.5	71826.6	83175.2
20180628	neg	f5	intracellular	1091	190.852	1.53446	72104.2	54184.1	60353	82097.9
20180628	neg	f5	intracellular	1447	190.859	1.65063	44490.5	41788.9	32807	57573.9
20180628	neg	f5	extracellular	2910	190.943	2.03925	11949.9	11959.1	14962	11651
20180628	neg	f5	intracellular	3000	190.943	2.03426	11110.1	9007.91	8908.91	5616.18
20180628	neg	f5	intracellular	999	190.947	2.00398	14609	13655.5	11709	7436.75
20180628	neg	f5	extracellular	1569	190.949	1.6573	61731.5	58905.8	51236	56175.7
20180628	neg	f5	intracellular	979	190.95	1.68725	90221	93421.2	102870	114609
20180628	neg	f5	extracellular	479	190.973	1.48608	187250	162146	158029	180035
20180628	neg	f5	intracellular	446	190.973	1.52281	134925	192896	87056.3	93790.1
20180628	neg	f5	intracellular	12	191.02	1.7732	13904160	13962880	7179900	6391754
20180628	neg	f5	intracellular	1083	191.021	1.51068	31147.9	41312.2	48391.7	55407.7
20180628	neg	f5	extracellular	3423	191.054	12.5284	11280	12214.1	5928.46	2811.14
20180628	neg	f5	extracellular	2957	191.054	3.40219	13022.5	19349.7	7427.38	7890.03
20180628	neg	f5	extracellular	2663	191.056	1.86156	8752.3	9072.63	13323.5	8156.31
20180628	neg	f5	intracellular	2823	191.056	1.89029	8069.84	8400.5	812.475	3185.21
20180628	neg	f5	extracellular	3929	191.057	24.9463	974.808	1066.89	440.848	1892.84
20180628	neg	f5	extracellular	3721	191.057	6.15899	3254.36	3774.74	6105.53	3799.12
20180628	neg	f5	intracellular	2816	191.057	6.06314	15846	15710.5	10644.3	12071.8
20180628	neg	f5	intracellular	2506	191.075	1.99672	3015.18	1952.71	2534.7	2311.93
20180628	neg	f5	intracellular	3530	191.083	4.12334	2783.14	4020.36	1485.05	914.945
20180628	neg	f5	extracellular	1029	191.108	18.1455	79382.5	71982.9	91300.8	80288.7
20180628	neg	f5	extracellular	1231	191.851	1.64834	8386.85	14194.2	5771.46	7020.97
20180628	neg	f5	extracellular	1230	191.851	1.51205	43814	38930.4	63449.4	67587.7
20180628	neg	f5	intracellular	1124	191.851	1.53582	62297.2	74987.1	56596.5	67419
20180628	neg	f5	extracellular	831	191.947	1.66888	85801.7	104996	89452.4	94397.1
20180628	neg	f5	intracellular	1313	191.986	1.32684	24898.6	26599.8	25499.4	22586.6
20180628	neg	f5	intracellular	1469	192.014	1.50916	22143.4	26977.5	42270.1	36100.5
20180628	neg	f5	intracellular	1132	192.018	1.41863	19554.1	19185.3	18669.5	19717.9
20180628	neg	f5	intracellular	141	192.023	1.77752	905481	942420	477905	533606
20180628	neg	f5	extracellular	21	192.049	15.1306	118744	120080	110353	116773
20180628	neg	f5	extracellular	20	192.049	15.401	18195530	18288900	19652370	19604740
20180628	neg	f5	intracellular	29	192.049	15.2253	37120.3	50350.7	31294.3	28745.7
20180628	neg	f5	intracellular	28	192.049	15.5005	8623261	9921015	7444572	7676666
20180628	neg	f5	extracellular	224	192.066	9.9973	43899.5	38590.6	51385.1	32570.9
20180628	neg	f5	extracellular	234	192.066	10.0186	43899.5	38590.6	51385.1	32570.9
20180628	neg	f5	extracellular	223	192.066	8.57956	863443	840191	778897	839918
20180628	neg	f5	intracellular	437	192.067	9.91513	336713	359173	208832	226876
20180628	neg	f5	intracellular	438	192.067	8.49242	302001	373369	237222	234530
20180628	neg	f5	extracellular	2044	192.849	1.52261	19515.4	26842.7	17588.9	21428.2
20180628	neg	f5	intracellular	1781	192.849	1.53582	32973.2	24528.6	30253.3	34531.1
20180628	neg	f5	intracellular	1892	192.856	1.65026	31143.9	22461	20580	38326.2
20180628	neg	f5	extracellular	2104	192.856	1.66691	31793.2	37818.7	22807.6	37098.8
20180628	neg	f5	extracellular	2118	192.945	1.66719	16911.2	18538.6	21010.7	15215.6
20180628	neg	f5	intracellular	3352	192.991	2.47439	8366.05	6578.33	2202.94	1278.23
20180628	neg	f5	extracellular	865	193.013	1.35038	80116.3	83341.1	116403	103027
20180628	neg	f5	intracellular	1236	193.013	1.38113	59064.7	69112	44910.4	63594.2
20180628	neg	f5	intracellular	474	193.024	1.77396	204163	179881	69137.2	90839.1
20180628	neg	f5	extracellular	2071	193.035	1.37728	17494.8	6249.04	20794.8	8254.94
20180628	neg	f5	extracellular	2072	193.035	1.52594	15435.3	20441.2	19705.9	21908.5
20180628	neg	f5	extracellular	922	193.048	15.404	103070	112904	114831	81140.7
20180628	neg	f5	extracellular	3814	193.048	9.29885	5224.17	1585.1	3334.68	4649.77
20180628	neg	f5	intracellular	1484	193.048	15.4967	39647.6	24936.6	37344.4	46304.3
20180628	neg	f5	extracellular	107	193.052	15.384	1933804	1915443	2061529	2116739
20180628	neg	f5	intracellular	199	193.052	15.5061	893059	1075480	779057	792532
20180628	neg	f5	extracellular	3708	193.07	10.0062	4480.39	3594.51	5331.26	647.278
20180628	neg	f5	extracellular	1147	193.07	8.58163	87922.1	88920.8	85471.2	89372.9
20180628	neg	f5	intracellular	1870	193.07	9.93519	35977.9	38303.6	25662.6	21508.1
20180628	neg	f5	intracellular	1799	193.07	8.46043	33284	42489.5	21085	24384.8
20180628	neg	f5	extracellular	3564	193.087	11.0527	6165.86	5827.7	7040.95	4548.37
20180628	neg	f5	intracellular	528	193.087	17.7633	225181	214660	226409	226642
20180628	neg	f5	extracellular	323	193.815	1.41743	530082	496133	357462	553896
20180628	neg	f5	intracellular	305	193.815	1.38056	539385	496718	557658	503872
20180628	neg	f5	extracellular	217	194.044	15.4057	788534	780733	849292	837757
20180628	neg	f5	intracellular	364	194.044	15.5005	363887	423437	328671	331295
20180628	neg	f5	extracellular	2124	194.046	10.8888	29858.2	29911.6	33385.2	28675.3
20180628	neg	f5	extracellular	566	194.046	6.6083	239632	189262	220779	190875
20180628	neg	f5	extracellular	549	194.046	13.764	255917	234553	243717	230340
20180628	neg	f5	extracellular	567	194.046	6.13537	9317.23	10553.9	11844.1	11729.4
20180628	neg	f5	intracellular	3234	194.046	10.8498	7016.99	10161.3	7839.24	7708.58
20180628	neg	f5	intracellular	1070	194.046	6.46933	73172.4	89805.9	60001.7	51994.5
20180628	neg	f5	intracellular	1047	194.046	13.8303	77259.5	93702.4	64810.3	65724.9
20180628	neg	f5	extracellular	3557	194.049	2.46452	6756.91	6154.22	7828.15	6266.5
20180628	neg	f5	extracellular	1096	194.056	15.4022	63538.5	84595.1	98776.3	75974.7
20180628	neg	f5	intracellular	1601	194.056	15.5002	41472.8	38302.5	24881.9	27676.6
20180628	neg	f5	extracellular	3701	194.119	18.007	4138.28	6489.05	4102.71	5562.27
20180628	neg	f5	extracellular	3865	194.119	8.08978	5089.34	4747.7	5033.72	3452.19
20180628	neg	f5	intracellular	3087	194.119	18.1005	9015.06	9680.47	6734.45	9287.38
20180628	neg	f5	intracellular	2060	194.891	1.53007	7405.55	14110.6	15256.3	18966.6
20180628	neg	f5	extracellular	398	194.906	3.09007	2560.9	6937.28	13440.2	2988.22
20180628	neg	f5	extracellular	60	194.927	1.50551	2156062	1868830	2231472	2146326
20180628	neg	f5	intracellular	85	194.927	1.53438	1499890	1654543	1151453	1319475
20180628	neg	f5	intracellular	650	194.937	1.41872	26897.8	24553.6	42426.8	43247.3
20180628	neg	f5	intracellular	283	194.946	1.41582	121854	98591.9	104069	121128
20180628	neg	f5	extracellular	1799	195.01	1.35479	26915	21161.6	12577.1	41066.6
20180628	neg	f5	intracellular	2335	195.011	1.38544	14348.4	14055.6	3593.23	18844.3
20180628	neg	f5	extracellular	3856	195.023	8.20524	4644.78	5683.65	5045.37	3428.43
20180628	neg	f5	intracellular	3030	195.043	2.12809	10109.4	6724.43	2743.48	4050.03
20180628	neg	f5	extracellular	3013	195.045	12.7094	9036.01	9063.85	16626.6	9679.82
20180628	neg	f5	extracellular	1062	195.048	15.4076	76590.3	75356.2	90637.8	91368.6
20180628	neg	f5	intracellular	1587	195.048	15.4985	33179.6	43515.3	29957.7	32056.8
20180628	neg	f5	extracellular	2657	195.049	6.60398	19496.2	20872.9	21807.5	18998.4
20180628	neg	f5	extracellular	1098	195.049	13.7621	23826.9	24023.1	22559.8	20587.8
20180628	neg	f5	extracellular	780	195.051	1.66256	13800	11169	5609.62	12966.7
20180628	neg	f5	extracellular	779	195.051	1.30441	87707.6	64662.4	80098.2	25778.5
20180628	neg	f5	intracellular	314	195.051	1.32709	137474	146423	149890	181861
20180628	neg	f5	extracellular	1887	195.114	6.1262	23988.2	27716.1	1824.98	24425.5
20180628	neg	f5	extracellular	1886	195.114	6.31243	40508.2	34818.3	2753.27	33671.7
20180628	neg	f5	intracellular	2623	195.114	6.17033	13219.6	19412.2	5224.5	7768.02
20180628	neg	f5	extracellular	2112	195.139	19.3258	15779	13439.3	18007.3	14167.6
20180628	neg	f5	intracellular	2870	195.139	20.0421	14994.9	10045.7	8107.74	7003.32
20180628	neg	f5	intracellular	2028	195.139	22.1328	32596.4	22340.1	6397.34	13606.8
20180628	neg	f5	extracellular	34	195.811	1.44538	9077863	6365042	8313502	8464536
20180628	neg	f5	intracellular	33	195.811	1.42373	8966323	8277398	8862523	8423833
20180628	neg	f5	intracellular	3326	196.005	7.00404	4590.88	5117.05	5157.39	4471.05
20180628	neg	f5	extracellular	250	196.023	1.82071	705041	694352	690642	667003
20180628	neg	f5	intracellular	319	196.023	1.81552	486401	523156	516874	536921
20180628	neg	f5	extracellular	2621	196.061	14.0638	18036.8	19319	19431.8	16300
20180628	neg	f5	extracellular	1481	196.072	1.40876	25745.2	17261.5	23826.3	27215.6
20180628	neg	f5	extracellular	214	196.073	2.01336	708386	713291	683858	697743
20180628	neg	f5	intracellular	508	196.073	2.02316	205695	250523	160102	178719
20180628	neg	f5	extracellular	650	196.811	1.61598	35700.8	27664	12721.9	33487.8
20180628	neg	f5	extracellular	649	196.811	1.42242	193102	165490	120832	198913
20180628	neg	f5	intracellular	609	196.811	1.38043	209252	164195	198480	184780
20180628	neg	f5	extracellular	307	196.885	1.53561	28269.5	288667	318776	324623
20180628	neg	f5	intracellular	346	196.885	1.54111	419660	318523	334228	405919
20180628	neg	f5	intracellular	1275	196.895	1.44152	8861.96	1877.01	8899.51	43124.7
20180628	neg	f5	extracellular	1791	196.909	1.48139	14538	9086.16	19618.5	6760.43
20180628	neg	f5	extracellular	458	196.923	1.50551	189133	175854	178827	176248
20180628	neg	f5	intracellular	559	196.923	1.53438	129950	156797	104780	125219
20180628	neg	f5	intracellular	641	196.947	1.26529	121982	112057	145287	137979
20180628	neg	f5	extracellular	1648	196.947	1.22204	19068.5	27147.7	19963.5	20710.9
20180628	neg	f5	extracellular	2414	196.957	1.64131	17916.5	15313.7	27334.2	18410.9
20180628	neg	f5	intracellular	1911	196.957	1.6661	20291.8	19620.9	23515.9	24378.4
20180628	neg	f5	extracellular	574	197.007	1.63921	26663.2	36966.8	28401.3	48120.1
20180628	neg	f5	extracellular	573	197.007	1.53762	54055.2	56140.1	96971.8	87851.1
20180628	neg	f5	extracellular	43	197.022	1.3286	5832150	6674700	5700118	5764182
20180628	neg	f5	intracellular	95	197.022	1.35753	2033279	2470971	1438155	1496911
20180628	neg	f5	extracellular	1772	197.026	1.83471	27524.9	32030.9	41609.4	49583.5
20180628	neg	f5	intracellular	1751	197.026	1.82946	28126	30851.2	28095.4	36349.2
20180628	neg	f5	extracellular	192	197.043	6.87514	943595	898022	1041677	944056
20180628	neg	f5	extracellular	193	197.043	5.97825	846616	916537	911225	928040
20180628	neg	f5	intracellular	311	197.043	5.91546	439577	525262	425591	410572
20180628	neg	f5	intracellular	310	197.043	6.71394	527141	563379	503977	478592
20180628	neg	f5	extracellular	1345	197.076	2.01174	54543	52606.8	56257.4	63669.7
20180628	neg	f5	intracellular	2420	197.076	2.02163	15009.7	19351.8	11615.8	14186.9
20180628	neg	f5	extracellular	2405	197.082	12.9793	13889.2	15018.4	12424.6	12609.5
20180628	neg	f5	extracellular	2404	197.082	8.20751	28987.9	25971.9	25970.2	27561.3
20180628	neg	f5	extracellular	2406	197.082	11.4601	11326.4	8235.2	10090.8	8884.44
20180628	neg	f5	extracellular	25	197.808	1.43775	11436490	10711950	10668760	10946430
20180628	neg	f5	intracellular	21	197.808	1.41524	11582260	10582970	11497240	10907600
20180628	neg	f5	extracellular	1581	197.885	1.50709	47161.6	28243.8	36544.3	34502.5
20180628	neg	f5	intracellular	1350	197.885	1.53376	49123.7	41282.3	39400	42901.8
20180628	neg	f5	extracellular	325	198.025	1.33443	441911	327306	298746	369945
20180628	neg	f5	intracellular	870	198.025	1.35812	133994	145852	87237	53752.1
20180628	neg	f5	intracellular	2481	198.038	1.95863	20235.5	17558	18282.4	17695.3
20180628	neg	f5	extracellular	1261	198.046	6.83697	67501.6	60542.9	77660.6	66661.5
20180628	neg	f5	extracellular	1262	198.046	5.98545	66785	70486	67731.7	75071
20180628	neg	f5	intracellular	1869	198.046	5.87981	35596.8	40065.6	31619.9	28895.6
20180628	neg	f5	intracellular	1790	198.047	6.73167	34725	43536.3	34764.8	36683.5
20180628	neg	f5	extracellular	363	198.075	1.86017	411535	353123	369592	398814
20180628	neg	f5	intracellular	391	198.075	2.10859	1291.31	4418.17	586.939	2079.27
20180628	neg	f5	intracellular	390	198.075	1.88096	379328	335659	353613	318818
20180628	neg	f5	extracellular	3652	198.113	9.92264	5485	6232.15	9857.85	6748.57
20180628	neg	f5	extracellular	544	198.808	1.43062	240079	249025	179681	242380
20180628	neg	f5	intracellular	552	198.808	1.38007	251927	250379	240847	258061
20180628	neg	f5	extracellular	3284	199.007	12.5062	11849	9651.55	14102	15088.5
20180628	neg	f5	extracellular	105	199.019	1.31999	2294940	2146390	1899499	1807172
20180628	neg	f5	intracellular	261	199.019	1.36601	190411	748054	436986	430023
20180628	neg	f5	extracellular	3793	199.022	2.95992	4528.21	6500.06	5271.72	3813.95
20180628	neg	f5	intracellular	3490	199.022	2.93471	5420.7	5316.58	3584.6	3528.87
20180628	neg	f5	intracellular	888	199.022	1.64298	64534.8	94055.4	51819.2	99335.1
20180628	neg	f5	extracellular	486	199.022	1.64221	180794	203733	211206	242227
20180628	neg	f5	extracellular	1200	199.026	1.3343	35329	27834	50710.2	24388.2
20180628	neg	f5	extracellular	875	199.038	1.34182	100161	123985	74222.5	48776
20180628	neg	f5	intracellular	1959	199.038	1.53479	25620.2	16771.7	18336.5	20796.2
20180628	neg	f5	extracellular	3406	199.047	6.00761	5250.62	3887.55	1358.4	10098.2
20180628	neg	f5	extracellular	3451	199.047	6.8818	4900.19	5641.3	6177.92	8069.79
20180628	neg	f5	intracellular	3351	199.047	5.89572	3430.02	1126.56	1702.13	814.454
20180628	neg	f5	extracellular	752	199.076	17.825	125147	140986	150872	138806
20180628	neg	f5	extracellular	3465	199.076	16.8187	9164.78	762.629	7581.22	5728.73
20180628	neg	f5	extracellular	2193	199.078	1.85697	35084	12501.8	18805.9	23960.6
20180628	neg	f5	intracellular	2282	199.078	1.88252	27502.3	19454	25927.6	25479
20180628	neg	f5	extracellular	2076	199.097	13.5068	13573.7	13251.8	13722.4	12742.5
20180628	neg	f5	extracellular	2077	199.097	13.7808	19643.2	8463.8	21115.5	23642.7
20180628	neg	f5	intracellular	2226	199.097	11.3524	32507.5	27386.7	15742.8	1791.81
20180628	neg	f5	extracellular	2040	199.134	17.085	8218.52	16352.8	16843.7	19263.2
20180628	neg	f5	extracellular	47	199.805	1.44154	5483950	5086090	5177620	5231330
20180628	neg	f5	intracellular	58	199.805	1.41615	5578548	5051114	5563412	5305406
20180628	neg	f5	intracellular	1963	199.941	2.03816	34147.1	31223.2	34708	26225.2
20180628	neg	f5	extracellular	2117	199.942	2.03535	26386	23519.2	34444.8	20491.9
20180628	neg	f5	extracellular	915	199.969	1.48311	97070.6	76914.5	54486.6	56372.2
20180628	neg	f5	extracellular	2169	200.002	6.41105	6702.88	5381.91	5496.22	3780.61
20180628	neg	f5	extracellular	2168	200.002	6.23701	24070.6	22993.8	1184.66	27567.8
20180628	neg	f5	extracellular	2255	200.018	2.87082	24124.2	24514.8	25586.2	23184.5
20180628	neg	f5	intracellular	3237	200.018	2.87296	9406.12	7311.9	7570.52	4859.2
20180628	neg	f5	extracellular	751	200.022	1.36251	74774	163836	56156.8	98800.6
20180628	neg	f5	intracellular	1475	200.022	1.36888	15063.3	51212.9	18012.7	19021.5
20180628	neg	f5	extracellular	2471	200.026	1.64729	6558.53	3139.1	18715.7	2944.45
20180628	neg	f5	intracellular	3547	200.056	2.36426	1335.61	1541.26	1221.56	1509.91
20180628	neg	f5	intracellular	2516	200.056	1.90272	15062.8	17183.2	11049.5	10118.9
20180628	neg	f5	extracellular	2726	200.08	17.834	18346.8	19242.4	20247.4	20217.6
20180628	neg	f5	extracellular	912	200.805	1.42702	108088	106230	107354	112660
20180628	neg	f5	intracellular	813	200.805	1.38978	122283	122705	142812	135853
20180628	neg	f5	extracellular	3764	200.886	24.081	1797.65	1021.41	4760.81	2660.29
20180628	neg	f5	extracellular	3610	200.893	24.0232	7889.65	8048.89	4306.83	5648.23
20180628	neg	f5	intracellular	1889	200.95	1.74464	10220	6246.24	20408.9	17962.5
20180628	neg	f5	extracellular	2846	200.965	0.603219	1937.8	2811.65	1099.56	1860.35
20180628	neg	f5	extracellular	890	200.972	2.02854	103444	38950.8	125568	106056
20180628	neg	f5	intracellular	862	200.972	2.03888	131299	141452	124832	138687
20180628	neg	f5	extracellular	768	201.023	12.9705	173836	165039	170964	172890
20180628	neg	f5	intracellular	1367	201.023	13.0141	52459.9	64712.1	41131.6	42970.9
20180628	neg	f5	extracellular	61	201.038	1.59873	1641166	1594681	752290	3398029
20180628	neg	f5	intracellular	94	201.038	1.62353	2313004	2325831	2171892	2086071
20180628	neg	f5	extracellular	1770	201.054	1.35518	31527.1	15534.6	9464.57	21707.4
20180628	neg	f5	extracellular	3286	201.077	7.22473	2398.6	11143.4	1505.85	8046.02
20180628	neg	f5	intracellular	1753	201.077	7.23457	16037.2	13820.6	5577.6	9122.35
20180628	neg	f5	intracellular	1752	201.077	7.10258	38491.2	35100.2	15831.6	14805.9
20180628	neg	f5	extracellular	3490	201.113	8.69702	9200.71	8232.36	10022.9	9541.5
20180628	neg	f5	intracellular	881	201.113	14.0502	20798.2	20458.5	14278.9	10886.8
20180628	neg	f5	intracellular	880	201.113	14.2511	120511	111975	79645.1	61854.2
20180628	neg	f5	extracellular	2368	201.149	16.5514	4504.98	27221.5	11624.9	15564.7
20180628	neg	f5	extracellular	169	201.802	1.43445	1143576	827647	1059635	1135229
20180628	neg	f5	intracellular	164	201.802	1.38377	1250968	1148603	1292708	1130715
20180628	neg	f5	extracellular	1655	201.996	3.05512	33943.7	31922.3	45982.7	29528.3
20180628	neg	f5	extracellular	1114	201.997	2.02484	81929.6	43421.6	90310.8	81418.9
20180628	neg	f5	intracellular	1450	201.997	2.03572	49730.6	60685.7	45785.2	51680
20180628	neg	f5	extracellular	1696	202.025	1.35342	27956.9	3839.15	14847.6	17781.5
20180628	neg	f5	extracellular	3110	202.026	12.9938	13317.4	13619.8	5432.26	1591.83
20180628	neg	f5	extracellular	599	202.041	1.57861	195443	198548	196510	226690
20180628	neg	f5	intracellular	738	202.041	1.62506	103858	138949	168250	123867
20180628	neg	f5	extracellular	3102	202.048	1.96424	12208.7	10022	7721.8	5921.4
20180628	neg	f5	intracellular	3041	202.049	1.99177	13846.5	8175.02	7951.75	11707.4
20180628	neg	f5	extracellular	2131	202.108	1.83789	23075.1	27364.8	14501.3	21610
20180628	neg	f5	extracellular	921	202.108	9.12116	45852.4	48559.9	51237.6	47717.7
20180628	neg	f5	extracellular	920	202.108	9.3592	96181.9	117340	125425	113341
20180628	neg	f5	intracellular	1202	202.108	9.01984	47882.8	48105.5	49363	46603.9
20180628	neg	f5	intracellular	1201	202.108	9.25736	64133.6	71047.3	63055.8	64659.3
20180628	neg	f5	intracellular	3025	202.117	14.2607	11216.7	11348.7	9034.72	5869.29
20180628	neg	f5	extracellular	2196	202.802	1.41343	17677.2	25528.7	13821.5	25451.4
20180628	neg	f5	intracellular	1946	202.803	1.48509	15671.5	24208.1	31337.2	21271.4
20180628	neg	f5	extracellular	1618	202.926	1.48636	22699.7	10485.5	31259.4	22271.8
20180628	neg	f5	extracellular	667	202.929	1.16734	98997.2	68326	182598	94176.8
20180628	neg	f5	extracellular	668	202.929	1.95497	35351.9	23192.7	35268.9	21500.8
20180628	neg	f5	intracellular	1895	202.929	1.99212	30757.3	18668.2	30438.2	20671.5
20180628	neg	f5	intracellular	422	202.929	1.1994	145510	131546	178862	131632
20180628	neg	f5	extracellular	2346	202.965	2.00685	11782.2	16107.5	8750.58	11345.1
20180628	neg	f5	extracellular	1782	202.973	1.64975	35509.5	36339.2	38345.9	27602.6
20180628	neg	f5	extracellular	3732	203.002	5.31061	1245.7	1251.06	5781.86	6420.49
20180628	neg	f5	extracellular	2650	203.002	7.93926	23147.7	20717.2	23876.4	23408.8
20180628	neg	f5	extracellular	1687	203.002	9.96036	41547.5	45691	49675.9	46698
20180628	neg	f5	intracellular	3170	203.002	7.80088	7065.34	10552.4	7882.61	5491.26
20180628	neg	f5	intracellular	2680	203.002	9.91234	15320.1	18927.7	2234.13	9961.65
20180628	neg	f5	intracellular	3072	203.005	1.68453	6838.15	4396.54	5194.9	7760.83
20180628	neg	f5	extracellular	1355	203.014	1.58866	6702.86	47952.4	32780.8	30841.1
20180628	neg	f5	intracellular	1205	203.014	1.62054	41966.3	54719.5	58942.6	55550.1
20180628	neg	f5	extracellular	3499	203.018	12.969	2099.68	6174.29	9347.06	7722.7
20180628	neg	f5	intracellular	231	203.02	1.30317	450241	498933	423785	436504
20180628	neg	f5	extracellular	238	203.021	1.28842	538154	471057	458788	509726
20180628	neg	f5	intracellular	1934	203.042	1.63585	5739.05	16009.9	24391.3	6012.76
20180628	neg	f5	extracellular	3925	203.056	6.16876	1906.49	1621.42	2831.88	2532.94
20180628	neg	f5	intracellular	2157	203.056	6.08251	28011.7	24149.7	7221.25	11377.4
20180628	neg	f5	intracellular	2156	203.056	4.67644	12673.8	13090.1	5763.5	11488.2
20180628	neg	f5	extracellular	26	203.083	6.71983	7239984	8488475	7756814	8515283
20180628	neg	f5	intracellular	51	203.083	6.59244	4237254	4918746	3419948	3697435
20180628	neg	f5	extracellular	3394	203.112	9.34486	9673.19	9398.19	10736.8	11748.1
20180628	neg	f5	intracellular	3370	203.112	9.25585	7782.61	5720.35	4074.49	3924.32
20180628	neg	f5	extracellular	1089	203.799	1.42226	100887	85569.2	76695.1	91033.9
20180628	neg	f5	intracellular	1003	203.799	1.38304	95215.8	89234.6	110644	86789.3
20180628	neg	f5	intracellular	2318	203.987	1.47713	5143.36	10852.8	18484.8	9981.03
20180628	neg	f5	extracellular	368	204.004	1.30072	214008	259740	180237	223932
20180628	neg	f5	intracellular	187	204.004	1.32592	855466	862121	777002	797545
20180628	neg	f5	intracellular	1644	204.033	1.77755	18774.3	25978.7	22984.4	22163.5
20180628	neg	f5	extracellular	602	204.066	12.2271	4348.56	7168.94	7700.43	6571.72
20180628	neg	f5	extracellular	601	204.066	11.888	223736	224948	233672	224670
20180628	neg	f5	intracellular	1204	204.066	11.8788	69660.4	83996.4	58637.1	55974.4
20180628	neg	f5	intracellular	2176	204.07	2.48076	30042.8	31901.3	24583.2	30971.3
20180628	neg	f5	extracellular	1438	204.08	6.72369	44027.7	44968.1	39867.1	44607.7
20180628	neg	f5	intracellular	2152	204.08	6.59245	17857.3	25851.6	17280.5	19223.2
20180628	neg	f5	extracellular	159	204.086	6.72179	847704	989944	889798	995895
20180628	neg	f5	intracellular	271	204.086	6.59244	486792	561952	402099	404936
20180628	neg	f5	extracellular	3796	204.088	4.17522	561.143	2053.1	1188.09	1818.46
20180628	neg	f5	intracellular	2545	204.088	4.09936	4453.05	2773.81	6418.84	10183.4
20180628	neg	f5	intracellular	2047	204.825	1.51075	10486.5	17694.4	8911.93	22887.6
20180628	neg	f5	extracellular	3338	204.965	2.02836	10580.6	8810.05	15225.3	9700.5
20180628	neg	f5	extracellular	3339	204.965	2.1606	6793.55	8631.74	7392.94	7500.98
20180628	neg	f5	intracellular	3140	204.965	2.03261	4300.62	9485.42	7405.46	7909.08
20180628	neg	f5	extracellular	3537	204.993	2.04528	2067.48	6612.46	3280.53	1409.17
20180628	neg	f5	intracellular	3010	204.993	1.6917	8319.54	4607.62	6118.72	9116.58
20180628	neg	f5	intracellular	1223	205.008	1.34221	52605.9	22549.7	41673.3	41554.9
20180628	neg	f5	extracellular	598	205.017	1.27982	172822	155507	91133.3	157569
20180628	neg	f5	intracellular	529	205.017	1.30713	142409	136557	139596	139654
20180628	neg	f5	extracellular	1425	205.052	1.31442	42507.3	31473.5	73662.3	52287.6
20180628	neg	f5	intracellular	458	205.053	1.34368	57537.9	48077.4	52323.2	63332.9
20180628	neg	f5	extracellular	2267	205.07	11.8824	26204.2	25637	24619.6	29318.3
20180628	neg	f5	intracellular	3233	205.07	11.8828	10201.8	10229.3	5348.79	6027.21
20180628	neg	f5	extracellular	3890	205.071	3.6971	5042.71	890.406	4286.75	3138.91
20180628	neg	f5	extracellular	1693	205.089	6.72992	35578.9	26238.3	40147.4	34815.5
20180628	neg	f5	intracellular	2452	205.089	6.59446	19823.7	18093.8	15003.1	17695.8
20180628	neg	f5	extracellular	2159	205.108	3.07817	32181.3	30508.8	27666.3	29638.7
20180628	neg	f5	intracellular	3184	205.108	3.06302	8901.27	10972.3	4697.63	7491.31
20180628	neg	f5	extracellular	408	205.839	1.40827	272673	176847	175643	203805
20180628	neg	f5	extracellular	2934	205.963	2.1656	14556.3	11045.6	10936	12792.8
20180628	neg	f5	extracellular	2933	205.963	2.0322	14117.3	21092.3	14304.1	13076.6
20180628	neg	f5	intracellular	2674	205.963	2.15637	7271.41	8425.19	5508.85	7019.3
20180628	neg	f5	extracellular	924	206.001	1.31194	81934.7	57079.1	33880.6	18698.4
20180628	neg	f5	intracellular	493	206.001	1.33001	243562	273555	237898	287400
20180628	neg	f5	extracellular	3424	206.082	2.99545	7795.16	9593.03	7160.23	8168.59
20180628	neg	f5	extracellular	2364	206.082	10.4117	24416.2	22652.6	23513.4	21946.6
20180628	neg	f5	intracellular	2571	206.082	2.97381	19810.4	18735.2	9185.54	16758.3
20180628	neg	f5	intracellular	1638	206.082	10.3556	45101.4	42203.8	26709.6	33065.8
20180628	neg	f5	extracellular	1462	206.86	1.49826	17009.2	23174.8	16684.7	16940.3
20180628	neg	f5	intracellular	1465	206.86	1.52431	28580.6	26835.5	22771.8	31755.7
20180628	neg	f5	intracellular	1513	206.87	1.42451	22842.5	25048.9	25359.4	26161.6
20180628	neg	f5	intracellular	1755	206.938	1.55244	31795.5	21100.4	17374.6	32185.8
20180628	neg	f5	extracellular	220	206.958	1.52795	574378	500824	742387	719082
20180628	neg	f5	intracellular	983	206.958	1.56379	74732.9	111264	68898.5	60565.1
20180628	neg	f5	extracellular	1338	206.989	2.03702	51165.5	59020.5	62960.4	52860.5
20180628	neg	f5	intracellular	1609	206.989	2.04048	46384.8	51415	49002.1	46821.6
20180628	neg	f5	intracellular	214	207.051	1.3201	627950	505345	670064	637127
20180628	neg	f5	extracellular	631	207.077	3.40639	223063	203251	90564.2	75026
20180628	neg	f5	intracellular	886	207.077	3.36218	111633	132714	35844.5	29573.7
20180628	neg	f5	intracellular	3499	207.087	4.19442	4021.91	4197.37	2549.13	4308.6
20180628	neg	f5	extracellular	2696	207.139	17.1561	14996.7	24385	15416.6	12363.3
20180628	neg	f5	intracellular	1575	207.139	17.2799	51817.2	38980.6	22685.4	26824.6
20180628	neg	f5	extracellular	773	207.811	1.44356	86696.2	93607.2	122112	132242
20180628	neg	f5	intracellular	725	207.811	1.46338	118186	121033	145011	87109.1
20180628	neg	f5	intracellular	2958	207.94	1.69013	9304.41	5554.78	7937.5	10521.3
20180628	neg	f5	intracellular	1317	208.054	1.62635	34986.7	37610.6	34462.3	32956.6
20180628	neg	f5	intracellular	1318	208.054	1.42483	36224.9	51519.1	30627.8	31471.2
20180628	neg	f5	extracellular	2251	208.061	6.91097	24838.4	18716.1	26631	25385.7
20180628	neg	f5	intracellular	1128	208.061	6.7706	77852.8	74426.7	47547.9	52611.4
20180628	neg	f5	intracellular	2729	208.081	3.35983	12066.2	15846.8	785.318	1620.96
20180628	neg	f5	extracellular	2777	208.081	3.38956	24210.3	21380.1	9384.51	6579.19
20180628	neg	f5	intracellular	3512	208.082	9.98959	2746.94	2554.77	1743.56	1747.8
20180628	neg	f5	extracellular	2475	208.811	1.46328	18049.8	13562.5	16941.6	14170.8
20180628	neg	f5	intracellular	2466	208.811	1.46471	12459	6846.33	18145.5	12558.6
20180628	neg	f5	extracellular	218	208.845	1.30472	696753	895836	827839	868868
20180628	neg	f5	intracellular	435	208.845	1.33953	313864	375443	231645	224147
20180628	neg	f5	intracellular	1975	208.857	1.53007	17176.2	23136.1	17985.3	26243.7
20180628	neg	f5	intracellular	2208	208.867	1.42884	3554.88	6395.11	18449.5	18169.6
20180628	neg	f5	extracellular	3238	208.916	2.03209	9306.33	11493.6	11869.5	11008.8
20180628	neg	f5	intracellular	2824	208.938	1.68117	10892.4	7560.74	16695.1	14858
20180628	neg	f5	extracellular	1392	208.953	1.59403	48661.7	35181.6	63821.9	62105.7
20180628	neg	f5	extracellular	175	208.974	1.57125	1278321	1274201	1051174	1180897
20180628	neg	f5	intracellular	459	208.974	1.61775	262928	210410	263401	186502
20180628	neg	f5	intracellular	2461	208.983	1.65698	13404.3	16288.4	14548.5	13294.5
20180628	neg	f5	extracellular	1000	209.045	10.4941	93970.6	101806	104622	100661
20180628	neg	f5	intracellular	1713	209.046	10.4378	33356.1	42014.1	26125.8	26687.4
20180628	neg	f5	extracellular	2746	209.082	18.4423	13161.2	19227.6	15495.2	18035.9
20180628	neg	f5	extracellular	2758	209.129	7.83725	19950.8	13042.8	11500.5	14758.5
20180628	neg	f5	intracellular	2206	209.129	7.69753	23999.1	28924.3	21554.9	25426.3
20180628	neg	f5	extracellular	406	209.155	17.6574	348843	342883	341325	331202
20180628	neg	f5	extracellular	627	209.808	1.45104	176719	164376	189089	169702
20180628	neg	f5	intracellular	639	209.808	1.46327	172336	133298	197179	161411
20180628	neg	f5	extracellular	2001	209.913	2.03733	29950.3	29601.2	33651.1	27807
20180628	neg	f5	intracellular	2456	209.913	2.03888	20654.4	24566.6	19104.4	20385.8
20180628	neg	f5	extracellular	1281	209.95	1.77294	39667.3	34137.5	52969.7	43875.4
20180628	neg	f5	intracellular	2015	209.95	1.79729	29814	17623.4	16471.1	20368.4
20180628	neg	f5	intracellular	215	210.029	1.41868	258409	237338	229176	225341
20180628	neg	f5	extracellular	3426	210.049	10.4906	10173.8	11188.4	10716.7	8984.6
20180628	neg	f5	extracellular	1669	210.077	3.06287	49856.8	45866.7	53818	33649.7
20180628	neg	f5	intracellular	2377	210.077	3.04888	21912.8	23301.6	19952.4	19475.4
20180628	neg	f5	extracellular	2200	210.809	1.45601	21770.7	6757.08	17468.4	16462
20180628	neg	f5	intracellular	2314	210.809	1.39562	3849.09	3340.58	9671.93	9997.05
20180628	neg	f5	intracellular	2313	210.809	1.46613	16382.8	18887.9	18589.2	16391.8
20180628	neg	f5	extracellular	181	210.842	1.31018	1039222	1195643	1030445	1094483
20180628	neg	f5	intracellular	375	210.842	1.33678	311712	437072	247963	273018
20180628	neg	f5	extracellular	2339	210.95	1.64663	26082.9	23504.8	11595	10685
20180628	neg	f5	intracellular	2295	210.95	1.62698	8579	24370.2	12750.1	20998.3
20180628	neg	f5	extracellular	1502	210.958	1.78554	45046.8	38668.3	49967.6	41457.7
20180628	neg	f5	intracellular	1625	210.958	1.80811	44336.1	26512.7	40935.1	43811.3
20180628	neg	f5	extracellular	3076	211.061	8.07787	13268.2	15666.8	16074.4	14283.4
20180628	neg	f5	extracellular	3077	211.061	7.57781	12300.9	11202.3	11643.2	16077.1
20180628	neg	f5	extracellular	3759	211.072	2.50713	6280.43	5205.81	4101.35	5075.64
20180628	neg	f5	extracellular	2436	211.134	18.8461	5037.09	21507.8	19025.6	14556.7
20180628	neg	f5	intracellular	1832	211.134	18.9023	37400.6	27597.9	30145.4	24695.4
20180628	neg	f5	extracellular	932	211.805	1.4298	64590.3	75153.6	92745.6	98101.3
20180628	neg	f5	extracellular	2073	211.894	1.63313	13065	12485.2	8360.07	13690.5
20180628	neg	f5	extracellular	3376	211.91	2.04088	7115.26	6511.81	9848.81	11396.9
20180628	neg	f5	extracellular	3915	212.002	10.1995	3040.3	2617.63	3812.3	2752.4
20180628	neg	f5	extracellular	2158	212.002	9.34302	33629.6	31946.1	33827.7	32800.5
20180628	neg	f5	intracellular	3028	212.002	9.26163	8924.71	9985.55	3841.52	9277.79
20180628	neg	f5	extracellular	1903	212.054	2.25699	40184.4	38647.9	31814.5	42280.7
20180628	neg	f5	intracellular	3479	212.054	4.9855	4274.73	4705.36	2411.43	1555.88
20180628	neg	f5	intracellular	2809	212.054	2.27255	10806.2	14095.1	10765.1	10779.5
20180628	neg	f5	extracellular	3912	212.056	4.05621	2457.68	2959.21	2218.94	3311.16
20180628	neg	f5	extracellular	304	212.839	1.31032	400084	526171	472392	547504
20180628	neg	f5	intracellular	551	212.839	1.33409	158292	246058	146958	120535
20180628	neg	f5	extracellular	2371	212.857	1.45258	28832.7	27235.1	25701.9	14460.1
20180628	neg	f5	intracellular	2486	212.857	1.45556	15673.1	13244.7	22128.7	15346.6
20180628	neg	f5	extracellular	746	212.877	1.39821	42507.1	39908.7	27058.6	36522.4
20180628	neg	f5	extracellular	745	212.877	1.49826	87137.8	93545.6	75757.4	75960.3
20180628	neg	f5	intracellular	1693	212.877	1.41875	30015.1	31537.5	29634.8	19398.5
20180628	neg	f5	extracellular	1054	212.887	1.38745	44340	36152.5	51288.3	76810.3
20180628	neg	f5	intracellular	498	212.887	1.41578	155347	177138	121345	129015
20180628	neg	f5	intracellular	2811	213.002	1.84369	4921.85	3828.51	3175.82	5970.48
20180628	neg	f5	extracellular	1289	213.009	1.85057	43438.5	27667.6	39088.8	41835.8
20180628	neg	f5	intracellular	1278	213.009	1.88096	53668.3	31403	66391.4	37319
20180628	neg	f5	extracellular	923	213.013	1.77648	99416.8	110256	99377.4	112617
20180628	neg	f5	intracellular	1029	213.013	1.81414	75598.1	62525.8	53699.3	93259.4
20180628	neg	f5	extracellular	3454	213.017	6.866	3662.33	3463.91	1525.33	4059.67
20180628	neg	f5	extracellular	3607	213.017	5.97568	2789.43	1725.89	3527.31	5061.17
20180628	neg	f5	extracellular	1097	213.017	1.34341	43249.1	43836.1	60983.4	39072.7
20180628	neg	f5	extracellular	3567	213.023	14.621	7313.53	8025.43	11387	9674.74
20180628	neg	f5	intracellular	121	213.049	1.29438	276204	313791	432711	502516
20180628	neg	f5	extracellular	896	213.056	17.8381	90498.8	105122	119397	108219
20180628	neg	f5	extracellular	930	213.056	14.5032	98062.2	114019	132078	126692
20180628	neg	f5	extracellular	557	213.085	1.2108	173756	229845	210438	246036
20180628	neg	f5	intracellular	828	213.086	1.25581	133729	138477	128399	128479
20180628	neg	f5	intracellular	2316	213.15	16.7761	26258.5	22512.8	15907.1	15175.7
20180628	neg	f5	extracellular	2194	213.803	1.44807	21029.5	11433.5	16503.3	12665.2
20180628	neg	f5	intracellular	2332	213.803	1.45743	17645.5	13484.3	23241.5	13258.2
20180628	neg	f5	extracellular	350	213.889	1.58656	517220	425862	418963	401330
20180628	neg	f5	intracellular	451	213.889	1.60141	228075	252449	226634	257813
20180628	neg	f5	extracellular	328	213.964	9.56658	440651	384629	467750	510657
20180628	neg	f5	extracellular	1280	214.022	1.88416	43503.1	46588.2	42393.7	50676.4
20180628	neg	f5	extracellular	3583	214.028	7.67119	10512.6	8126.08	8924.83	7276.63
20180628	neg	f5	extracellular	862	214.033	5.98114	54576.7	88714.8	72774	100943
20180628	neg	f5	extracellular	861	214.033	6.82691	83121.7	114524	118756	111928
20180628	neg	f5	intracellular	1668	214.033	5.87364	45556.4	49799.8	38801.2	31022.2
20180628	neg	f5	intracellular	1311	214.033	6.73207	60399.2	51182.5	46695.6	48848.9
20180628	neg	f5	intracellular	244	214.049	1.31791	251226	169244	368075	285300
20180628	neg	f5	extracellular	2927	214.059	17.838	14155.6	15243.4	15556.1	13789.2
20180628	neg	f5	extracellular	2769	214.059	14.4972	13875	12755.2	15277.8	18135.4
20180628	neg	f5	extracellular	2779	214.089	1.18548	13180.7	8162.03	6136.82	10054.1
20180628	neg	f5	extracellular	934	214.836	1.32177	105475	98278.2	69056.6	107130
20180628	neg	f5	intracellular	1772	214.836	1.34069	25562.2	34913.6	7252.77	23823.2
20180628	neg	f5	extracellular	2328	214.854	1.43433	20525	20657	22317.2	24072.3
20180628	neg	f5	intracellular	2360	214.854	1.4485	14177.7	18576.5	12962.8	17532.3
20180628	neg	f5	extracellular	971	214.874	1.39823	15897.5	27278	18469.2	18040.8
20180628	neg	f5	extracellular	970	214.874	1.49826	56272.7	61082.3	54321.8	53796.4
20180628	neg	f5	intracellular	2118	214.874	1.40861	13249.4	17572.9	15949.7	21662.8
20180628	neg	f5	extracellular	1518	214.884	1.39064	23342.7	15796.4	14674.2	38972.8
20180628	neg	f5	intracellular	805	214.884	1.41437	100896	118227	80343.7	85674.9
20180628	neg	f5	extracellular	2756	214.965	2.88904	15484.4	16375	15268.3	14164.7
20180628	neg	f5	extracellular	2300	214.967	9.52357	30503.9	30219.6	32341.4	35084.8
20180628	neg	f5	extracellular	3	215.033	1.28698	104325400	101906500	90987620	97137410
20180628	neg	f5	intracellular	2	215.033	1.32076	74171400	84159580	58023470	60940320
20180628	neg	f5	intracellular	3	215.033	1.88096	39954.3	39460.5	23132	24237.9
20180628	neg	f5	extracellular	1294	215.038	14.8625	36702.2	30814	28789	34175.3
20180628	neg	f5	extracellular	1293	215.038	15.0192	67236.4	71079.6	68095.8	62594.6
20180628	neg	f5	intracellular	2384	215.038	15.1119	21753.5	21468.1	15203.7	16703.3
20180628	neg	f5	extracellular	2976	215.054	2.03691	6428.54	8650.14	8379.4	7537.33
20180628	neg	f5	extracellular	2975	215.054	2.2913	8870.98	9963.73	7091.09	8176.51
20180628	neg	f5	intracellular	3489	215.056	7.25807	1811.13	4855.15	1635	2877.17
20180628	neg	f5	intracellular	2921	215.065	1.88566	3922.3	2578.88	1981.74	3054.09
20180628	neg	f5	intracellular	3063	215.092	9.20903	10940.6	8576.68	4014.94	3346.09
20180628	neg	f5	extracellular	413	215.129	15.7648	21868	15976.1	20924.9	315002
20180628	neg	f5	intracellular	711	215.129	15.2726	58726.8	52837.3	35036.8	22997
20180628	neg	f5	extracellular	2034	215.165	18.0022	23862.6	31456	14838.6	14683
20180628	neg	f5	intracellular	2074	215.165	16.2063	8258.41	2357.07	4894.28	4246.52
20180628	neg	f5	extracellular	1619	215.879	1.53767	21450.2	37960.5	36349.6	27517.6
20180628	neg	f5	extracellular	481	215.886	1.56706	333299	287258	305288	191088
20180628	neg	f5	intracellular	545	215.886	1.61296	133629	68573.8	160390	40555.9
20180628	neg	f5	extracellular	1914	215.959	9.52357	42364.4	36338.3	39144.6	42629.3
20180628	neg	f5	extracellular	367	216.031	1.69645	201340	68942.9	198072	191584
20180628	neg	f5	extracellular	44	216.036	1.28522	6478588	6483818	5609058	5926294
20180628	neg	f5	intracellular	62	216.036	1.31516	4584644	4386692	3596998	3822573
20180628	neg	f5	extracellular	3623	216.042	15.0178	4458.4	6382.36	6135.74	7476.14
20180628	neg	f5	extracellular	1193	216.043	1.96095	64765.3	79206.9	76014.3	65780.1
20180628	neg	f5	intracellular	1979	216.043	1.97897	30457.7	26857.9	21535	17237.5
20180628	neg	f5	extracellular	1117	216.088	1.86018	65833.4	59935.9	65355.2	56855.2
20180628	neg	f5	extracellular	1116	216.088	2.48725	74723.8	74640.8	69314.3	71112.4
20180628	neg	f5	intracellular	1116	216.088	1.87942	57538.7	54426	40359.4	36688.4
20180628	neg	f5	intracellular	1623	216.088	2.50449	43606.2	37736.2	41671	39894.2
20180628	neg	f5	extracellular	1446	216.889	1.51338	27168.2	17595	39496.3	31115.5
20180628	neg	f5	intracellular	1326	216.889	1.53087	46993.4	48656.2	28471.8	40221.4
20180628	neg	f5	intracellular	119	216.909	1.53298	1171195	1161294	789850	941237
20180628	neg	f5	intracellular	120	216.909	1.43202	3526.49	1599.62	21426.9	13338.6
20180628	neg	f5	intracellular	618	216.919	1.41728	76917	51141.7	79174.9	90741.9
20180628	neg	f5	intracellular	464	216.928	1.41582	113487	93828.7	102120	118337
20180628	neg	f5	extracellular	645	216.944	2.00042	136639	132886	144440	127978
20180628	neg	f5	intracellular	742	216.944	2.03731	154070	155829	117705	95459.2
20180628	neg	f5	extracellular	612	216.981	7.58166	97893	83584.1	94213.3	102597
20180628	neg	f5	extracellular	611	216.981	7.18533	226548	228113	240663	208370
20180628	neg	f5	intracellular	966	216.981	7.43975	40073.5	46954.7	30938	29681.9
20180628	neg	f5	intracellular	965	216.981	7.05172	93041.7	107703	77382.1	64616.3
20180628	neg	f5	extracellular	1311	217.012	1.59481	68397.6	38036	13876.2	11371.5
20180628	neg	f5	intracellular	1419	217.012	1.62448	42391	37099.5	46808.9	35612.3
20180628	neg	f5	extracellular	3508	217.017	10.6009	4807.61	4916.85	4863.58	4032.64
20180628	neg	f5	extracellular	3906	217.018	12.6257	4294.05	2467.49	3504.38	5592.01
20180628	neg	f5	extracellular	3507	217.018	10.7371	8951.1	7245.47	7107.31	7410.78
20180628	neg	f5	extracellular	16	217.03	1.28466	33305750	32685140	29060320	30673030
20180628	neg	f5	intracellular	11	217.03	1.32262	23422410	22553280	18628810	19494570
20180628	neg	f5	extracellular	149	217.048	1.28522	1081636	1036763	995862	1015641
20180628	neg	f5	intracellular	155	217.048	1.31775	1038635	954621	1012552	1161562
20180628	neg	f5	extracellular	881	217.071	7.32007	46378	47284.6	61011.6	57730.6
20180628	neg	f5	intracellular	1966	217.072	7.18445	28147.6	32841.4	27099.3	31995
20180628	neg	f5	intracellular	465	217.083	1.74172	67261.3	66416.5	61283.9	65315.1
20180628	neg	f5	extracellular	3148	217.087	16.477	14055.5	11910	14451.9	11791.5
20180628	neg	f5	extracellular	3659	217.091	2.49258	7170.16	2520.58	6733.39	6147.31
20180628	neg	f5	extracellular	3572	217.108	12.4086	8528.41	9351.97	7311.36	7634.44
20180628	neg	f5	intracellular	1225	217.108	8.03899	4492.41	21159	1823.58	3914.65
20180628	neg	f5	extracellular	2867	217.108	8.24606	10776.3	8392.5	5218.74	1194.31
20180628	neg	f5	intracellular	1224	217.108	9.86471	10452	21846.1	11761	11455.1
20180628	neg	f5	extracellular	1856	217.876	1.53169	23413.1	12276.1	25666.9	26340.2
20180628	neg	f5	extracellular	1706	217.883	1.63267	25565.3	25444.2	21679.1	33827.4
20180628	neg	f5	intracellular	1825	217.883	1.60481	21843.6	21774.9	25275.5	21802.6
20180628	neg	f5	extracellular	1346	217.895	1.61117	49767.6	29652.3	54266.3	57046.1
20180628	neg	f5	intracellular	1697	217.895	1.60885	32581.1	22927.2	35348.2	22058.2
20180628	neg	f5	extracellular	1500	217.909	1.50551	35864.8	34816	51255.6	41472.3
20180628	neg	f5	extracellular	2692	217.944	2.00999	12182	5200.67	11965.7	12127
20180628	neg	f5	extracellular	3552	217.963	2.91675	6146.86	10444.4	8602.69	8781.15
20180628	neg	f5	extracellular	2988	217.984	7.56523	9009.45	7694.56	6378.5	6175.39
20180628	neg	f5	extracellular	2987	217.984	7.19345	14159.8	15072.6	19660.2	12339.4
20180628	neg	f5	extracellular	688	217.991	1.96288	123497	121798	163319	115734
20180628	neg	f5	extracellular	104	218.033	1.2866	2089884	2222469	1852072	2038411
20180628	neg	f5	extracellular	2184	218.04	1.96094	21446.4	31717.2	24464	18704.8
20180628	neg	f5	extracellular	1296	218.04	1.31036	50727.5	54833.1	37297.1	11233.7
20180628	neg	f5	extracellular	3440	218.046	4.21136	10392.3	8367.22	10331.1	8398.23
20180628	neg	f5	extracellular	1415	218.046	12.5348	53698.8	65515.2	24019.9	28309.5
20180628	neg	f5	intracellular	3013	218.046	4.12195	10496.9	13365.8	7071.61	8663.27
20180628	neg	f5	extracellular	3494	218.049	2.27951	2570.64	2541.37	2619.57	2872.57
20180628	neg	f5	intracellular	3310	218.049	2.18183	1624.76	514.482	1622.64	1450.14
20180628	neg	f5	intracellular	3309	218.049	2.28354	8153.79	6583.99	3961.64	5247.32
20180628	neg	f5	extracellular	1065	218.052	1.29231	69464.4	49603.5	29981.1	59777
20180628	neg	f5	intracellular	1055	218.052	1.32049	67272.9	61639.4	70547.3	76718.1
20180628	neg	f5	extracellular	2442	218.054	2.01171	19051.3	13997.4	16955.3	17491
20180628	neg	f5	extracellular	235	218.067	1.72708	353008	316020	380090	383209
20180628	neg	f5	intracellular	767	218.067	2.10523	38748.8	31676.6	42769.9	38007.6
20180628	neg	f5	intracellular	766	218.067	1.77725	153279	113585	115608	144717
20180628	neg	f5	extracellular	3216	218.075	7.31719	4145.98	2803.06	6026.5	1788.08
20180628	neg	f5	intracellular	1821	218.082	11.1843	31972.8	36144.6	15964	25469.8
20180628	neg	f5	extracellular	1633	218.103	6.8254	4703.69	8759.15	11343.6	7275.97
20180628	neg	f5	extracellular	39	218.103	3.86087	7519366	7986262	8228042	8330530
20180628	neg	f5	extracellular	1632	218.103	7.07787	16830	13485.6	18963.7	19897
20180628	neg	f5	intracellular	1036	218.103	6.69386	15580.5	13144	21624.3	25605.8
20180628	neg	f5	intracellular	1035	218.103	6.94614	21962.8	20514.5	34791.4	37113.1
20180628	neg	f5	intracellular	38	218.103	3.81628	7039696	7296864	5601780	5762086
20180628	neg	f5	extracellular	3342	218.118	19.6405	9311.77	9753.83	8758.11	7158.41
20180628	neg	f5	extracellular	160	218.874	1.2597	854731	926834	71637.8	861836
20180628	neg	f5	intracellular	2149	218.886	1.53867	18078.5	20382.4	10836.8	17593.5
20180628	neg	f5	extracellular	457	218.905	1.50551	222568	208336	234303	219152
20180628	neg	f5	intracellular	839	218.905	1.53294	95048.5	95230.1	81670.3	81967.9
20180628	neg	f5	extracellular	1352	218.913	1.50701	49570	32997.9	52916.6	43601.8
20180628	neg	f5	extracellular	1320	218.945	2.03968	60037.4	63990.2	58685.2	60263.1
20180628	neg	f5	extracellular	2140	218.945	2.03191	60037.4	19607.7	58685.2	36518.8
20180628	neg	f5	intracellular	1162	218.945	2.03535	75369.7	65762.4	63697.2	75944.4
20180628	neg	f5	extracellular	3446	218.977	7.19111	8561.74	9904.07	9725.42	7596.16
20180628	neg	f5	extracellular	3447	218.977	7.59051	4275.31	1234.18	3552.91	2958.96
20180628	neg	f5	extracellular	749	218.982	1.65774	112194	107974	104369	111368
20180628	neg	f5	intracellular	603	218.982	1.85619	55604.4	42683.5	59046.5	60142.9
20180628	neg	f5	intracellular	602	218.982	1.68933	163244	166854	205490	211425
20180628	neg	f5	extracellular	1164	219.013	1.89099	40499.9	51129.9	40783.1	55250.3
20180628	neg	f5	intracellular	1807	219.013	1.90939	19639.2	24983.6	14002	14873.3
20180628	neg	f5	extracellular	386	219.033	1.29999	373627	400093	164929	335453
20180628	neg	f5	intracellular	444	219.034	1.31778	243794	339831	177840	214182
20180628	neg	f5	extracellular	343	219.045	1.28385	261398	401080	331610	342851
20180628	neg	f5	intracellular	392	219.045	1.32044	330274	330044	318275	344107
20180628	neg	f5	extracellular	3860	219.049	12.5401	6129.64	6977	1544.26	2937.47
20180628	neg	f5	extracellular	671	219.077	2.15082	138642	176391	104705	118056
20180628	neg	f5	intracellular	535	219.077	2.15638	224845	232207	79267.3	77135.6
20180628	neg	f5	extracellular	253	219.107	3.86087	659504	715910	764386	753489
20180628	neg	f5	intracellular	279	219.107	3.81808	639073	643424	497952	521141
20180628	neg	f5	extracellular	2533	219.124	5.84304	16933.6	16494.2	19293.9	20900.5
20180628	neg	f5	extracellular	400	219.562	7.63308	362592	311376	351533	294394
20180628	neg	f5	intracellular	708	219.562	7.48362	120027	153158	96834.9	105530
20180628	neg	f5	extracellular	1946	219.892	1.60194	16261.4	14872.2	22771.4	19250.8
20180628	neg	f5	intracellular	1910	219.892	1.62981	17867	25578	17069.4	15139.2
20180628	neg	f5	intracellular	2451	219.932	1.82818	8682.97	18505.5	11924.7	6937.76
20180628	neg	f5	extracellular	835	219.942	2.02332	103384	112660	110064	106666
20180628	neg	f5	intracellular	814	219.942	2.03888	133956	144344	124761	141575
20180628	neg	f5	intracellular	1445	219.978	1.34784	26943.5	22852	32357.7	21877.9
20180628	neg	f5	extracellular	3921	219.978	4.19182	4123.5	2408.53	1142.56	1301.67
20180628	neg	f5	extracellular	3221	219.978	3.47895	6081.03	5531.03	5552.51	6328.17
20180628	neg	f5	extracellular	3220	219.978	2.90015	8303.35	10507.6	9658.07	11962.4
20180628	neg	f5	intracellular	2716	219.986	1.68022	11443.4	8825.27	6714.28	11492.1
20180628	neg	f5	extracellular	722	220.007	3.05331	116020	120096	167679	123285
20180628	neg	f5	intracellular	1720	220.007	3.05611	25632.9	35674.4	14297.9	15628.8
20180628	neg	f5	intracellular	865	220.032	1.32735	122000	118070	81630.2	86015.8
20180628	neg	f5	extracellular	1166	220.064	7.63116	73570.6	62574.8	59227.3	60041.6
20180628	neg	f5	intracellular	1917	220.064	7.49553	28648.5	29403.4	21370.9	20028.3
20180628	neg	f5	extracellular	1986	220.065	6.67855	28708.6	27506.1	29198.7	31558.7
20180628	neg	f5	intracellular	2142	220.065	6.54347	16507.7	22048.3	21022.3	15773.2
20180628	neg	f5	extracellular	2828	220.081	2.14417	13999.6	20042.1	11070.2	11546.8
20180628	neg	f5	intracellular	2211	220.081	2.15638	27408.7	23078.4	8956.2	9536.49
20180628	neg	f5	extracellular	1341	220.107	3.86273	60658.6	61139.7	64791.8	68518.6
20180628	neg	f5	intracellular	1503	220.107	3.81262	58592.7	55832.9	26720.4	52114.2
20180628	neg	f5	intracellular	2485	220.801	1.49255	13801.1	12732.7	16972.7	21197.7
20180628	neg	f5	extracellular	168	220.871	1.26448	843399	933247	76693.2	812018
20180628	neg	f5	extracellular	2161	220.929	1.81483	21424	14193.5	18290.6	8730.62
20180628	neg	f5	intracellular	2217	220.929	1.83599	22614.5	22777.1	22255.8	22121.8
20180628	neg	f5	extracellular	2229	220.94	2.02976	19096.4	21049.2	23398.2	22289.4
20180628	neg	f5	intracellular	1940	220.94	2.04218	25984.3	28414.3	26441.9	27780.6
20180628	neg	f5	extracellular	3855	220.976	2.74382	2570.46	2629.45	725.338	1480.15
20180628	neg	f5	extracellular	2631	221.007	3.05729	6280.69	4835.31	16572.7	14403.1
20180628	neg	f5	extracellular	2909	221.082	12.9484	17924	17390.7	16939.1	17908.2
20180628	neg	f5	extracellular	669	221.082	17.0606	153539	175794	145932	165952
20180628	neg	f5	extracellular	3539	221.111	3.86463	6893.2	2406.82	4484.15	5240.63
20180628	neg	f5	extracellular	2183	221.799	1.42239	31305	14487.4	18639.2	15057.3
20180628	neg	f5	intracellular	2319	221.799	1.48213	22438.7	15418.3	21500.7	29005.5
20180628	neg	f5	intracellular	1386	221.825	1.53013	29598.7	32733.3	38848.3	40413.6
20180628	neg	f5	intracellular	1120	221.852	1.37018	58573.8	51437.8	67196.2	77098.6
20180628	neg	f5	extracellular	1664	222.03	3.09441	25404.7	28939.1	34906.9	36756.2
20180628	neg	f5	intracellular	2240	222.03	3.05925	20078.8	23886.2	25571.4	24034
20180628	neg	f5	extracellular	864	222.049	1.24562	64743.5	66149.2	81508.2	92573.1
20180628	neg	f5	intracellular	594	222.05	1.28096	93689.6	106758	138795	126378
20180628	neg	f5	extracellular	2819	222.077	7.04111	14947.1	16219	15569.9	13298.5
20180628	neg	f5	intracellular	2667	222.077	6.90324	16738.3	15785.7	12298.4	11622.1
20180628	neg	f5	extracellular	2455	222.085	17.0282	19502.6	18353.8	21785.6	21099.8
20180628	neg	f5	extracellular	2152	222.798	1.47419	28836.3	24032.5	19121.4	28688.8
20180628	neg	f5	intracellular	1899	222.798	1.50306	23498.5	24382.4	19958.5	34693.9
20180628	neg	f5	extracellular	2705	222.886	1.43805	13314.7	14030.7	6705.14	3585.86
20180628	neg	f5	intracellular	3316	222.982	1.88254	3945.4	5000.3	2088.48	3790.45
20180628	neg	f5	intracellular	1995	223.097	15.2338	35316.9	22972.5	23937	20292.3
20180628	neg	f5	extracellular	1704	223.796	1.43754	25031.2	43503.4	34160.6	38357.6
20180628	neg	f5	intracellular	1809	223.796	1.4694	18562.9	27516.8	22084.1	26486.5
20180628	neg	f5	intracellular	2003	223.822	1.53155	25083.8	11882.1	18794.1	18083
20180628	neg	f5	intracellular	1161	223.849	1.36861	53773.4	31741.3	75337.1	61429.9
20180628	neg	f5	extracellular	2240	223.918	1.63902	15637.3	25965.1	18966.8	23856.9
20180628	neg	f5	intracellular	2097	223.918	1.64196	18002.1	18210.6	14937.3	16767.2
20180628	neg	f5	extracellular	3036	224.027	3.07365	10349.8	9317.97	10644.6	8881.19
20180628	neg	f5	intracellular	3214	224.027	3.05226	5893.4	10024	8109.67	6826.2
20180628	neg	f5	extracellular	2248	224.794	1.46653	16497.1	18945.2	13454.1	13526.4
20180628	neg	f5	extracellular	1194	224.819	1.32004	77781.9	82223.6	42890.9	58888.1
20180628	neg	f5	intracellular	1268	224.819	1.34204	68807.7	61478.2	37935.7	54652.4
20180628	neg	f5	intracellular	2614	224.833	1.53296	7953.94	9389.6	10956	9861.73
20180628	neg	f5	extracellular	2810	224.952	2.03883	15200.2	16936.4	13674.6	15426
20180628	neg	f5	intracellular	2786	224.952	2.03887	10826.2	10802.9	15147.9	12694.1
20180628	neg	f5	extracellular	2582	224.955	1.64725	12017	13452.5	2362.36	13218.5
20180628	neg	f5	extracellular	1136	224.969	1.52523	40876.7	51495.6	56207.4	46186.2
20180628	neg	f5	intracellular	2839	224.999	1.6811	9530.85	10236.4	13462.5	10718
20180628	neg	f5	extracellular	1305	225.017	2.47485	79879.7	102568	64372.9	67781.7
20180628	neg	f5	intracellular	538	225.017	2.46761	205115	258371	114185	135965
20180628	neg	f5	extracellular	71	225.061	1.2698	2075396	1854946	496614	1696580
20180628	neg	f5	intracellular	31	225.062	1.31954	1332794	175344	1602430	1679298
20180628	neg	f5	extracellular	2387	225.088	3.99089	30265.5	32477.9	31699.9	31077.9
20180628	neg	f5	intracellular	2847	225.088	3.45956	5289.33	6521.55	4898.51	3747.75
20180628	neg	f5	intracellular	2846	225.088	3.94172	16238.7	16603	11864.1	11471.9
20180628	neg	f5	extracellular	2686	225.113	15.336	18813.2	19583.2	21148	16285.7
20180628	neg	f5	extracellular	2590	225.793	1.45578	14025.7	14404.9	10039.2	20286.8
20180628	neg	f5	intracellular	2476	225.793	1.48228	16431	11480.9	9698.97	9201.11
20180628	neg	f5	extracellular	1570	225.831	1.4997	19566.2	41073.8	28633.7	29673.2
20180628	neg	f5	intracellular	1480	225.831	1.52576	28617.3	40894.2	33238.2	35880.9
20180628	neg	f5	intracellular	1666	225.84	1.423	37698.8	24114	28915.3	34621.3
20180628	neg	f5	intracellular	2150	225.909	1.58654	28838.4	22026.6	22882.4	22012.5
20180628	neg	f5	extracellular	658	225.966	1.7793	138511	151699	168643	135797
20180628	neg	f5	intracellular	1022	225.966	1.79266	79570.8	67932.8	79869.8	78308.6
20180628	neg	f5	extracellular	506	225.986	1.32327	148402	69370.8	39727.3	78260.6
20180628	neg	f5	intracellular	286	225.987	1.33003	450216	556504	446409	406914
20180628	neg	f5	extracellular	1692	226.012	1.78562	31958.6	44958.1	26665.1	20731
20180628	neg	f5	intracellular	1458	226.012	1.78663	24622.2	56984.6	37770.1	52791
20180628	neg	f5	extracellular	3718	226.018	10.7729	4446.48	5207.91	6612.48	2126.15
20180628	neg	f5	extracellular	2345	226.018	14.3331	24174	8727.44	24217.5	24060.9
20180628	neg	f5	extracellular	1905	226.018	12.584	36897.2	36669	40064.2	35310.2
20180628	neg	f5	intracellular	3272	226.018	14.4054	5411.28	7524.73	5228.43	5316.7
20180628	neg	f5	intracellular	3001	226.018	12.6213	13137.3	9852.44	9350.12	9116.32
20180628	neg	f5	intracellular	2615	226.02	2.46926	14433.7	17258.8	6219.83	9953.11
20180628	neg	f5	extracellular	547	226.065	1.29096	69849.9	151815	32869.4	17732.3
20180628	neg	f5	intracellular	243	226.065	1.30863	94393.4	130643	131573	145295
20180628	neg	f5	extracellular	3840	226.07	5.3202	3011.56	1718.05	4837.91	4589.45
20180628	neg	f5	intracellular	2541	226.07	7.36799	20503.7	15878.6	17878.4	15797.1
20180628	neg	f5	intracellular	2385	226.07	7.98864	24581.6	21227	14564.4	18238.5
20180628	neg	f5	extracellular	794	226.072	1.95701	128755	130730	104075	115745
20180628	neg	f5	intracellular	992	226.072	1.98234	86583.5	87186.3	69833.2	69733.4
20180628	neg	f5	extracellular	1010	226.816	1.32591	105323	96643.9	58156.7	45507.8
20180628	neg	f5	intracellular	1028	226.816	1.34236	80734.3	89301.9	62135.1	71773.1
20180628	neg	f5	intracellular	2409	226.829	1.52424	12713.3	18762.2	5215.64	12520
20180628	neg	f5	extracellular	2178	226.927	1.6714	14610.6	12447.9	19857	12381.1
20180628	neg	f5	intracellular	2248	226.949	1.43945	18193.6	9344.82	15578.3	10876.8
20180628	neg	f5	extracellular	183	226.966	1.17589	630756	584254	720812	664848
20180628	neg	f5	intracellular	143	226.966	1.19641	1253953	1198023	1180481	1108875
20180628	neg	f5	extracellular	2908	226.986	6.84488	7175.24	6242.77	15333.7	7128.7
20180628	neg	f5	extracellular	2820	226.987	6.01002	8132.54	9005.72	7136.46	5950
20180628	neg	f5	extracellular	3115	227.054	2.84147	6858.08	11260.1	12766.5	8601.05
20180628	neg	f5	extracellular	1047	227.067	2.21317	96095.5	97626.3	56923.5	64219.2
20180628	neg	f5	intracellular	1793	227.067	2.21966	36844.7	35619.6	18228.9	15399.2
20180628	neg	f5	extracellular	1872	227.071	15.7765	35069.1	30487	36620.9	32941
20180628	neg	f5	extracellular	884	227.071	18.5205	89029.1	91938.2	116731	105502
20180628	neg	f5	intracellular	2038	227.092	12.7029	31264.6	33146.8	25230.2	32435.9
20180628	neg	f5	extracellular	2541	227.104	5.75398	21068.6	19438.6	18742.1	23123.1
20180628	neg	f5	intracellular	1767	227.104	1.51249	8850.05	5450.74	8445.15	10152.8
20180628	neg	f5	intracellular	2918	227.104	5.64518	8742.46	7800.37	6176.75	12562.2
20180628	neg	f5	extracellular	3843	227.129	9.84309	4358.04	2169.84	5529.29	4777.63
20180628	neg	f5	extracellular	1845	227.828	1.50862	35329.3	17547.3	19809.9	21153.1
20180628	neg	f5	intracellular	1764	227.828	1.52859	23081.2	15639.8	22355.9	20152.1
20180628	neg	f5	intracellular	1915	227.838	1.41585	18053	16426.9	29200.6	12431
20180628	neg	f5	intracellular	2607	227.924	1.66772	13830.2	11578.6	7791.93	14377.5
20180628	neg	f5	intracellular	2382	227.943	1.52132	4907.26	1431.73	17625.4	10914.6
20180628	neg	f5	extracellular	55	227.96	1.77079	2982946	2879296	3456963	2645600
20180628	neg	f5	intracellular	125	227.961	1.80041	1358728	1638556	1566875	1417294
20180628	neg	f5	extracellular	969	227.966	1.18318	64078.7	62828.4	82753	78813.5
20180628	neg	f5	intracellular	737	227.966	1.2054	135122	136498	130781	128104
20180628	neg	f5	intracellular	2289	227.973	1.63579	14246.6	11300.7	22004.5	9528.15
20180628	neg	f5	extracellular	1088	227.983	1.30455	47137.3	38475.3	48226.9	25543.1
20180628	neg	f5	intracellular	635	227.983	1.32865	171342	135956	144648	126034
20180628	neg	f5	extracellular	1735	227.997	6.02535	37383.2	36806.4	938.163	38110.8
20180628	neg	f5	intracellular	278	228.064	1.30373	73790.7	41640.2	103873	138480
20180628	neg	f5	extracellular	3661	228.07	10.9822	5044.22	4640.83	5855.75	3035.16
20180628	neg	f5	extracellular	2897	228.075	18.5224	15107.4	16671.7	18702.2	12858.2
20180628	neg	f5	extracellular	1431	228.813	1.31875	30759.1	50767.5	56410.8	26609
20180628	neg	f5	intracellular	1585	228.813	1.352	38327.4	47300.4	19471.5	19408.8
20180628	neg	f5	intracellular	2315	228.842	1.53304	10720.6	26211.5	11924.8	8623.83
20180628	neg	f5	extracellular	111	228.903	1.24632	1332512	1428078	1276213	1186018
20180628	neg	f5	extracellular	3353	228.914	1.1244	7851.31	6896.06	15331.6	8914.73
20180628	neg	f5	intracellular	1970	228.916	1.62353	29571.3	27983.9	20162	21893.6
20180628	neg	f5	extracellular	913	228.942	1.62058	89999.3	67329.3	123183	67851.6
20180628	neg	f5	intracellular	949	228.942	1.663	74991.8	74802.2	105083	49913.9
20180628	neg	f5	extracellular	387	228.96	1.77151	240291	248580	299994	239443
20180628	neg	f5	intracellular	703	228.96	1.80346	131535	131793	142057	123708
20180628	neg	f5	extracellular	797	228.963	1.18205	85423.3	82028.6	86184.4	84933.6
20180628	neg	f5	intracellular	661	228.964	1.2054	168294	163400	148145	151321
20180628	neg	f5	intracellular	662	228.965	1.43505	8685.07	10719.9	12160.6	8786.22
20180628	neg	f5	intracellular	2104	228.969	1.20795	25393.8	21741.7	29033.1	21307.7
20180628	neg	f5	extracellular	514	228.981	6.84866	211440	192676	246605	208123
20180628	neg	f5	extracellular	518	228.981	5.99753	214946	210282	273258	225654
20180628	neg	f5	intracellular	1689	228.981	6.72363	36025.3	47530.7	30380.1	24684.2
20180628	neg	f5	intracellular	1696	228.981	5.87597	37835.6	44878.3	27199.6	25064.9
20180628	neg	f5	intracellular	1485	229.012	1.43189	15473	10548.2	24837.2	24185.4
20180628	neg	f5	extracellular	3805	229.02	2.87156	4107.55	1703.97	2541.22	2448.81
20180628	neg	f5	extracellular	1503	229.033	2.03753	43331.3	46410.7	55390.9	42806.5
20180628	neg	f5	intracellular	2723	229.033	2.04049	15434.9	17245.2	11960.8	11609.1
20180628	neg	f5	extracellular	796	229.054	15.0935	148487	139648	139259	132162
20180628	neg	f5	intracellular	1545	229.054	15.1845	46919.9	53595.7	30722.7	35223.9
20180628	neg	f5	extracellular	2982	229.087	17.7091	13139.4	13428.9	17141.2	12157.8
20180628	neg	f5	extracellular	3354	229.108	11.8592	3164.54	4156.66	4889.69	5600.5
20180628	neg	f5	intracellular	2356	229.108	11.8632	26956.7	23908.8	10586.8	11720.2
20180628	neg	f5	intracellular	352	229.134	10.9881	6566.9	11967.9	5684.85	6960.54
20180628	neg	f5	intracellular	351	229.135	11.1736	414480	487710	336331	333138
20180628	neg	f5	extracellular	2388	229.884	1.54235	13656	3417.77	22302.7	24331.4
20180628	neg	f5	intracellular	3142	229.942	1.692	6600.71	3069.18	4005.79	2661.89
20180628	neg	f5	intracellular	2546	229.952	1.67268	8458.81	7330.27	12154.8	9914.31
20180628	neg	f5	extracellular	1127	229.959	1.7562	95615.3	69954.1	105882	62194.4
20180628	neg	f5	intracellular	1063	229.96	1.83264	89806.4	72241.1	91334.5	83143.2
20180628	neg	f5	extracellular	1463	229.964	1.7698	31184.3	44840.7	39287.3	45361.2
20180628	neg	f5	intracellular	1937	229.965	1.7989	8498.05	4894.18	20330	23888.3
20180628	neg	f5	intracellular	1663	229.972	1.62203	12315.2	14685.5	22199	29244.6
20180628	neg	f5	intracellular	3106	229.976	1.96354	8226.14	5618.02	9216.59	6691.04
20180628	neg	f5	extracellular	2585	229.981	6.00173	21606.5	12684.6	21051.7	19342.9
20180628	neg	f5	extracellular	2325	229.981	6.86662	17019.4	13528.8	14478.1	10333.8
20180628	neg	f5	extracellular	3002	229.989	5.98287	6584.38	5753.58	2300.77	10467.6
20180628	neg	f5	extracellular	723	230.012	1.8506	87846.8	79256.1	154908	68362.6
20180628	neg	f5	intracellular	1093	230.012	1.88096	61521.2	57470.2	57572.9	51430.2
20180628	neg	f5	extracellular	3983	230.032	24.8628	464.115	1863.06	1166.44	1222.4
20180628	neg	f5	extracellular	2856	230.057	15.0897	14028.2	13336.9	16056.8	8532.13
20180628	neg	f5	extracellular	1927	230.103	2.77236	35660.1	33986	33104.2	31118.4
20180628	neg	f5	intracellular	1546	230.103	2.76233	35106	35244.5	25443.2	26275.5
20180628	neg	f5	extracellular	705	230.138	11.2173	156576	76914.9	154142	150022
20180628	neg	f5	intracellular	1305	230.138	11.1905	63223.4	73593.2	52990.5	48355.4
20180628	neg	f5	extracellular	155	230.9	1.2477	833225	849771	843112	782601
20180628	neg	f5	extracellular	556	230.909	1.12774	169329	180641	211025	164296
20180628	neg	f5	extracellular	728	230.958	1.81808	58120.2	55486.9	57268.4	60002.8
20180628	neg	f5	intracellular	688	230.958	1.92911	15579.5	15198.4	12000.4	10169.5
20180628	neg	f5	intracellular	683	230.958	1.83282	162997	144710	167168	193519
20180628	neg	f5	extracellular	1616	230.98	5.9714	13263.6	27487.3	18936.5	22801.6
20180628	neg	f5	extracellular	1615	230.981	6.84474	44302	40089.4	42352	44258.2
20180628	neg	f5	intracellular	2712	230.981	5.88952	10619.3	15273.4	11211.5	11237.9
20180628	neg	f5	intracellular	1973	230.981	6.72394	27507	37317.3	23047.3	28391.5
20180628	neg	f5	intracellular	772	230.982	1.53011	76618	82339	65498.8	65233.8
20180628	neg	f5	extracellular	3253	230.997	7.22809	11968.8	11835.2	11734	11543.1
20180628	neg	f5	extracellular	2366	230.997	11.0943	27067.8	28472.8	30362.7	24572.4
20180628	neg	f5	intracellular	3281	230.997	11.0566	8720.73	10343.8	6222.22	4120.63
20180628	neg	f5	intracellular	2971	231.02	1.89983	1880.01	5122.61	11558.3	4661.84
20180628	neg	f5	extracellular	3476	231.033	14.9053	11882.5	10451.3	9997.46	10748.5
20180628	neg	f5	intracellular	845	231.062	1.74022	88108.3	86642.1	72908.9	83812.3
20180628	neg	f5	extracellular	2137	231.07	15.1801	23758.1	29417.2	23669.5	27606.7
20180628	neg	f5	intracellular	2291	231.077	11.8905	19326.3	26242.9	15653.8	14623.2
20180628	neg	f5	extracellular	3223	231.087	9.12122	8057.15	6319.25	4635.7	7608.4
20180628	neg	f5	intracellular	2022	231.087	10.4437	9777.44	8536.76	4647.05	3380.73
20180628	neg	f5	intracellular	2021	231.087	8.64679	11309.2	13714	5640.46	4471.28
20180628	neg	f5	intracellular	2020	231.087	9.03462	32314.7	29935.8	12578.1	13337.9
20180628	neg	f5	extracellular	3827	231.107	2.77591	1505.29	1790.45	1808.63	1215.28
20180628	neg	f5	intracellular	3470	231.107	2.77362	2960.26	3224.16	1978.05	2278.32
20180628	neg	f5	extracellular	3693	231.124	11.4834	7305.29	6151.6	5453.27	6085.19
20180628	neg	f5	intracellular	3097	231.124	11.2828	7871.25	10571.3	6183.31	3635.52
20180628	neg	f5	intracellular	3386	231.135	2.9713	5204.22	5879.82	717.256	1825.49
20180628	neg	f5	extracellular	3298	231.141	11.21	5376.64	813.842	5058.16	4907.58
20180628	neg	f5	intracellular	2084	231.854	1.54259	15979.4	19310.4	11826.4	11159.4
20180628	neg	f5	intracellular	1803	231.915	1.61823	17489.5	31671.8	18973.2	19568
20180628	neg	f5	intracellular	1804	231.915	1.73856	12664.2	14863.9	17433	19346.7
20180628	neg	f5	intracellular	1844	231.956	1.8427	24670.1	17942.3	26103.8	25081.1
20180628	neg	f5	extracellular	225	231.967	1.58161	710489	592097	554871	607274
20180628	neg	f5	intracellular	282	231.968	1.62204	518515	437891	594468	390728
[truncated: 118,610 more rows]
